# Supplementary material for: Diverging contaminant profiles and prokaryotic assemblages in Arctic and Antarctic lake sediments
Source: Front Microbiol. 2026 Jan 21;16:1722478. doi: 10.3389/fmicb.2025.1722478 (PMC12869993; doi:10.3389/fmicb.2025.1722478)
Supplement: Supplementary file 2 [file Table_1.xlsx]

## Sheet: Foglio1
Phylum	Class	Order	Family	Genus	Species	LA	LB	LC	LE	LS	LT	LZ	L1	L3	L4	L5
Bacteroidota	Bacteroidia	Bacteroidetes VC2.1 Bac22	NA	NA	NA	0	0	0	0	0	0	0	0	0	0	0
Desulfobacterota	Desulfobulbia	Desulfobulbales	Desulfocapsaceae	NA	NA	0	0	0	0	0	3	0	0	0	0	0
Proteobacteria	Gammaproteobacteria	NA	NA	NA	NA	0	0	0	0	0	5	0	0	0	0	0
Chloroflexi	Chloroflexia	Thermomicrobiales	JG30-KF-CM45	NA	NA	3	0	0	0	170	0	0	0	0	0	0
Chloroflexi	Chloroflexia	Chloroflexales	Roseiflexaceae	NA	NA	0	0	0	0	0	0	10	0	0	0	0
Chloroflexi	Ktedonobacteria	C0119	NA	NA	NA	0	0	0	0	3	0	0	0	0	0	0
Chloroflexi	Ktedonobacteria	C0119	NA	NA	NA	0	0	1	0	0	0	0	0	0	0	0
Chloroflexi	Chloroflexia	Thermomicrobiales	JG30-KF-CM45	NA	NA	0	0	0	0	0	0	0	0	0	0	0
Campylobacterota	Campylobacteria	Campylobacterales	Sulfurovaceae	Sulfurovum	NA	0	3	0	0	0	0	0	0	0	0	0
Actinobacteriota	Acidimicrobiia	Actinomarinales	NA	NA	NA	0	21	0	0	0	9	0	0	0	0	0
Actinobacteriota	Acidimicrobiia	Actinomarinales	NA	NA	NA	0	0	0	0	0	1	0	0	0	0	0
Actinobacteriota	Acidimicrobiia	Actinomarinales	NA	NA	NA	0	54	0	0	0	0	0	0	0	0	0
Actinobacteriota	Acidimicrobiia	Actinomarinales	NA	NA	NA	0	25	0	0	0	0	0	0	0	0	0
Actinobacteriota	Acidimicrobiia	Actinomarinales	NA	NA	NA	0	0	0	5	0	0	0	0	0	0	0
Actinobacteriota	Acidimicrobiia	Actinomarinales	NA	NA	NA	0	7	0	0	0	0	0	0	0	0	0
Actinobacteriota	Acidimicrobiia	Actinomarinales	NA	NA	NA	0	51	0	22	0	0	0	0	0	0	0
Actinobacteriota	Acidimicrobiia	Actinomarinales	NA	NA	NA	0	26	0	0	0	0	0	0	0	0	0
Actinobacteriota	Acidimicrobiia	Actinomarinales	NA	NA	NA	0	0	0	0	0	6	0	0	0	0	0
Actinobacteriota	Acidimicrobiia	Actinomarinales	NA	NA	NA	0	76	0	0	0	0	0	0	0	0	0
Actinobacteriota	Acidimicrobiia	Actinomarinales	NA	NA	NA	0	0	0	5	0	0	0	0	0	0	0
Actinobacteriota	Acidimicrobiia	Actinomarinales	NA	NA	NA	0	0	0	0	0	0	0	0	0	0	0
Actinobacteriota	Acidimicrobiia	Actinomarinales	NA	NA	NA	0	0	0	121	0	0	0	0	0	0	0
Actinobacteriota	Acidimicrobiia	Actinomarinales	NA	NA	NA	0	7	0	0	0	0	0	0	0	0	0
Actinobacteriota	Acidimicrobiia	Actinomarinales	NA	NA	NA	0	0	386	0	0	0	0	0	0	0	0
Actinobacteriota	Acidimicrobiia	Microtrichales	Microtrichaceae	NA	NA	0	0	0	11	0	0	0	0	0	0	0
Actinobacteriota	Acidimicrobiia	Microtrichales	Microtrichaceae	NA	NA	0	33	0	33	0	0	0	0	0	0	0
Actinobacteriota	Acidimicrobiia	Actinomarinales	NA	NA	NA	0	0	0	0	0	0	0	0	0	0	0
Actinobacteriota	Acidimicrobiia	Actinomarinales	NA	NA	NA	0	77	0	0	0	0	0	0	0	0	0
Actinobacteriota	Acidimicrobiia	Actinomarinales	NA	NA	NA	0	0	0	0	0	0	0	0	0	0	0
Actinobacteriota	Acidimicrobiia	Actinomarinales	NA	NA	NA	0	0	0	0	0	0	0	0	0	0	0
Actinobacteriota	Acidimicrobiia	Actinomarinales	NA	NA	NA	0	32	0	0	0	0	0	0	0	0	0
Actinobacteriota	Acidimicrobiia	Actinomarinales	NA	NA	NA	0	0	38	0	0	0	0	0	0	0	0
Actinobacteriota	Acidimicrobiia	Actinomarinales	NA	NA	NA	0	20	0	0	0	0	0	0	0	0	0
Actinobacteriota	Acidimicrobiia	Actinomarinales	NA	NA	NA	0	0	12	0	0	0	0	0	0	0	0
Chloroflexi	JG30-KF-CM66	NA	NA	NA	NA	1	0	2	0	0	0	2	0	0	0	0
Chloroflexi	JG30-KF-CM66	NA	NA	NA	NA	0	0	0	0	0	0	2	0	0	0	0
Chloroflexi	JG30-KF-CM66	NA	NA	NA	NA	39	0	39	0	0	0	0	0	0	0	0
Chloroflexi	JG30-KF-CM66	NA	NA	NA	NA	0	0	0	0	0	0	3	0	0	0	0
Chloroflexi	JG30-KF-CM66	NA	NA	NA	NA	0	0	0	0	0	0	22	0	0	0	0
Chloroflexi	NA	NA	NA	NA	NA	0	0	0	0	0	0	2	0	0	0	0
Chloroflexi	JG30-KF-CM66	NA	NA	NA	NA	0	0	21	0	0	0	0	0	0	0	0
Chloroflexi	JG30-KF-CM66	NA	NA	NA	NA	30	0	0	0	0	0	0	0	0	0	0
Proteobacteria	Gammaproteobacteria	Pseudomonadales	Pseudomonadaceae	Pseudomonas	veronii	0	0	0	0	0	0	0	0	0	0	0
Proteobacteria	Alphaproteobacteria	Sphingomonadales	Sphingomonadaceae	Sphingomonas	glacialis	0	0	0	0	0	0	0	0	0	0	0
Proteobacteria	Alphaproteobacteria	Rhodobacterales	Rhodobacteraceae	NA	NA	3	0	0	0	0	0	0	0	0	0	0
Campylobacterota	Campylobacteria	Campylobacterales	Arcobacteraceae	NA	NA	0	0	0	0	0	3	0	0	0	0	0
Planctomycetota	Phycisphaerae	Phycisphaerales	Phycisphaeraceae	SM1A02	NA	0	0	18	0	0	0	0	0	0	0	0
Planctomycetota	Phycisphaerae	Phycisphaerales	Phycisphaeraceae	SM1A02	NA	0	0	4	0	0	0	0	0	0	0	0
Planctomycetota	Phycisphaerae	Phycisphaerales	Phycisphaeraceae	SM1A02	NA	0	3	0	0	0	0	0	0	0	0	0
Planctomycetota	Phycisphaerae	Phycisphaerales	Phycisphaeraceae	SM1A02	NA	0	0	18	0	0	0	0	0	0	0	0
Planctomycetota	Phycisphaerae	Phycisphaerales	Phycisphaeraceae	SM1A02	NA	0	0	0	0	0	0	2	0	0	0	0
Planctomycetota	Phycisphaerae	Phycisphaerales	Phycisphaeraceae	SM1A02	NA	0	0	0	0	0	0	11	0	0	0	0
Planctomycetota	Phycisphaerae	Phycisphaerales	Phycisphaeraceae	SM1A02	NA	0	0	64	0	0	0	0	0	0	0	0
Planctomycetota	Phycisphaerae	Phycisphaerales	Phycisphaeraceae	SM1A02	NA	0	0	27	0	0	0	0	0	0	0	0
Planctomycetota	Phycisphaerae	Phycisphaerales	Phycisphaeraceae	SM1A02	NA	0	0	8	0	0	0	0	0	0	0	0
Planctomycetota	Phycisphaerae	Phycisphaerales	Phycisphaeraceae	SM1A02	NA	0	0	10	0	0	0	0	0	0	0	0
Planctomycetota	Phycisphaerae	Phycisphaerales	Phycisphaeraceae	SM1A02	NA	0	0	0	0	0	0	0	0	0	0	0
Dependentiae	Babeliae	Babeliales	NA	NA	NA	0	0	0	0	0	0	4	0	0	0	0
Chloroflexi	Dehalococcoidia	S085	NA	NA	NA	0	0	26	0	0	0	0	0	0	0	0
Chloroflexi	Dehalococcoidia	S085	NA	NA	NA	0	0	0	0	0	0	16	0	0	0	0
Chloroflexi	JG30-KF-CM66	NA	NA	NA	NA	0	0	0	0	0	0	2	0	0	0	0
Chloroflexi	JG30-KF-CM66	NA	NA	NA	NA	0	0	5	0	0	0	0	0	0	0	0
Actinobacteriota	Acidimicrobiia	Microtrichales	Iamiaceae	Iamia	NA	0	0	0	0	0	0	0	0	0	0	0
Gemmatimonadota	Gemmatimonadetes	Gemmatimonadales	Gemmatimonadaceae	Gemmatimonas	NA	0	0	0	0	6	0	0	0	0	0	0
Spirochaetota	Spirochaetia	Spirochaetales	Spirochaetaceae	Spirochaeta 2	NA	0	0	0	0	0	0	0	0	0	0	0
Spirochaetota	Spirochaetia	Spirochaetales	Spirochaetaceae	Spirochaeta 2	NA	0	0	0	0	0	0	0	0	0	0	0
Spirochaetota	Spirochaetia	Spirochaetales	Spirochaetaceae	Spirochaeta 2	NA	0	4	0	0	0	0	0	0	0	0	0
Spirochaetota	Spirochaetia	Spirochaetales	Spirochaetaceae	Spirochaeta 2	NA	0	0	0	4	0	0	0	0	0	0	0
Spirochaetota	Spirochaetia	Spirochaetales	Spirochaetaceae	Spirochaeta 2	perfilievii	0	0	0	0	0	0	0	0	0	0	0
Spirochaetota	Spirochaetia	Spirochaetales	Spirochaetaceae	Spirochaeta 2	NA	0	0	0	0	0	0	0	0	0	0	0
Spirochaetota	Spirochaetia	Spirochaetales	Spirochaetaceae	Spirochaeta 2	NA	0	6	0	0	0	0	0	0	0	0	0
Spirochaetota	Spirochaetia	Spirochaetales	Spirochaetaceae	Spirochaeta 2	NA	0	0	0	9	0	0	0	0	0	0	0
Spirochaetota	Spirochaetia	Spirochaetales	Spirochaetaceae	Spirochaeta 2	NA	0	0	0	0	0	0	0	0	0	0	0
Spirochaetota	Spirochaetia	Spirochaetales	Spirochaetaceae	Sediminispirochaeta	NA	0	0	0	7	0	0	0	0	0	0	0
Spirochaetota	Spirochaetia	Spirochaetales	Spirochaetaceae	Spirochaeta 2	psychrophila	0	0	0	51	0	6	0	0	0	0	0
Spirochaetota	Spirochaetia	Spirochaetales	Spirochaetaceae	Spirochaeta 2	perfilievii	0	0	0	10	0	0	0	0	0	0	0
Spirochaetota	Spirochaetia	Spirochaetales	Spirochaetaceae	Sediminispirochaeta	NA	0	0	0	4	0	0	0	0	0	0	0
Spirochaetota	Spirochaetia	Spirochaetales	Spirochaetaceae	Spirochaeta 2	NA	0	3	0	0	0	0	0	0	0	0	0
Chloroflexi	OLB14	NA	NA	NA	NA	0	0	5	0	0	0	0	0	0	0	0
Chloroflexi	OLB14	NA	NA	NA	NA	39	0	0	0	0	0	0	0	0	0	0
Chloroflexi	OLB14	NA	NA	NA	NA	4	0	10	0	0	0	18	0	0	0	0
Chloroflexi	OLB14	NA	NA	NA	NA	1	0	0	0	0	0	0	0	0	0	0
Proteobacteria	Alphaproteobacteria	Sphingomonadales	Sphingomonadaceae	NA	NA	0	0	0	0	0	0	0	0	0	0	0
NA	NA	NA	NA	NA	NA	0	0	0	0	0	0	0	0	0	0	0
NA	NA	NA	NA	NA	NA	0	14	0	3	0	0	0	0	0	0	0
NA	NA	NA	NA	NA	NA	0	0	0	14	0	0	0	0	0	0	0
Proteobacteria	Alphaproteobacteria	NA	NA	NA	NA	0	2	0	23	0	21	0	0	0	0	0
Proteobacteria	Alphaproteobacteria	NA	NA	NA	NA	0	0	0	3	0	0	0	0	0	0	0
Proteobacteria	Alphaproteobacteria	NA	NA	NA	NA	0	0	0	0	0	0	0	0	0	0	0
NA	NA	NA	NA	NA	NA	0	23	0	3	0	0	0	0	0	0	0
Proteobacteria	Alphaproteobacteria	NA	NA	NA	NA	0	0	0	0	0	0	0	0	0	0	0
SAR324 clade(Marine group B)	NA	NA	NA	NA	NA	0	0	0	0	0	0	0	0	0	0	0
Proteobacteria	Alphaproteobacteria	NA	NA	NA	NA	0	0	0	12	0	2	0	0	0	0	0
Proteobacteria	Alphaproteobacteria	NA	NA	NA	NA	0	19	0	11	0	9	0	0	0	0	0
NA	NA	NA	NA	NA	NA	0	14	0	0	0	0	0	0	0	0	0
SAR324 clade(Marine group B)	NA	NA	NA	NA	NA	22	0	0	0	0	0	0	0	0	0	0
SAR324 clade(Marine group B)	NA	NA	NA	NA	NA	0	0	0	0	0	0	0	0	0	0	0
NA	NA	NA	NA	NA	NA	0	10	0	0	0	0	0	0	0	0	0
SAR324 clade(Marine group B)	NA	NA	NA	NA	NA	0	0	22	0	0	22	0	0	0	0	0
SAR324 clade(Marine group B)	NA	NA	NA	NA	NA	0	0	1	0	0	0	0	0	0	0	0
NA	NA	NA	NA	NA	NA	0	4	0	0	0	0	0	0	0	0	0
NA	NA	NA	NA	NA	NA	0	4	0	0	0	0	0	0	0	0	0
SAR324 clade(Marine group B)	NA	NA	NA	NA	NA	0	15	0	0	0	0	0	0	0	0	0
NA	NA	NA	NA	NA	NA	0	7	0	0	0	0	0	0	0	0	0
NA	NA	NA	NA	NA	NA	0	0	0	0	0	0	0	0	0	0	0
SAR324 clade(Marine group B)	NA	NA	NA	NA	NA	0	0	0	0	0	0	0	0	0	0	0
SAR324 clade(Marine group B)	NA	NA	NA	NA	NA	0	0	0	0	0	0	0	0	0	0	0
Actinobacteriota	Acidimicrobiia	Actinomarinales	NA	NA	NA	0	0	0	0	0	24	0	0	0	0	0
Actinobacteriota	Acidimicrobiia	Actinomarinales	NA	NA	NA	0	51	0	34	0	32	0	0	0	0	0
Actinobacteriota	Acidimicrobiia	Actinomarinales	NA	NA	NA	0	13	0	77	0	2	0	0	0	0	0
Firmicutes	Clostridia	Clostridia vadinBB60 group	NA	NA	NA	0	0	0	0	0	0	0	0	0	0	0
Firmicutes	Clostridia	Clostridia vadinBB60 group	NA	NA	NA	0	0	0	0	0	0	0	0	0	0	0
NA	NA	NA	NA	NA	NA	0	0	0	0	0	0	0	0	0	0	0
Proteobacteria	Gammaproteobacteria	Nitrosococcales	Methylophagaceae	NA	NA	0	4	0	0	0	0	0	0	0	0	0
Bdellovibrionota	Oligoflexia	Oligoflexales	Oligoflexaceae	NA	NA	0	0	0	0	0	0	0	0	0	0	0
Patescibacteria	Gracilibacteria	Candidatus Peregrinibacteria	NA	NA	NA	0	0	0	0	0	0	0	0	0	0	0
Planctomycetota	Phycisphaerae	Phycisphaerales	Phycisphaeraceae	NA	NA	3	0	0	0	0	0	0	0	0	0	0
Planctomycetota	Phycisphaerae	Phycisphaerales	Phycisphaeraceae	SM1A02	NA	0	0	9	0	0	0	0	0	0	0	0
Planctomycetota	Phycisphaerae	Phycisphaerales	Phycisphaeraceae	SM1A02	NA	0	0	0	0	0	0	1	0	0	0	0
Planctomycetota	Phycisphaerae	Phycisphaerales	Phycisphaeraceae	SM1A02	NA	13	0	0	0	0	0	0	0	0	0	0
Planctomycetota	Phycisphaerae	Phycisphaerales	Phycisphaeraceae	SM1A02	NA	0	0	2	0	0	0	0	0	0	0	0
Planctomycetota	Phycisphaerae	Phycisphaerales	Phycisphaeraceae	SM1A02	NA	0	0	18	0	0	0	0	0	0	0	0
Planctomycetota	Phycisphaerae	Phycisphaerales	Phycisphaeraceae	SM1A02	NA	0	0	5	0	0	0	0	0	0	0	0
Planctomycetota	Phycisphaerae	Phycisphaerales	Phycisphaeraceae	SM1A02	NA	0	0	21	0	0	0	0	0	0	0	0
Planctomycetota	Phycisphaerae	Phycisphaerales	Phycisphaeraceae	SM1A02	NA	0	0	10	0	0	0	0	0	0	0	0
Planctomycetota	Phycisphaerae	Phycisphaerales	Phycisphaeraceae	SM1A02	NA	0	0	1	0	0	0	0	0	0	0	0
Planctomycetota	Phycisphaerae	Phycisphaerales	Phycisphaeraceae	SM1A02	NA	0	2	0	0	0	0	0	0	0	0	0
Planctomycetota	Phycisphaerae	Phycisphaerales	Phycisphaeraceae	SM1A02	NA	0	7	0	0	0	0	0	0	0	0	0
Planctomycetota	Phycisphaerae	Phycisphaerales	Phycisphaeraceae	SM1A02	NA	0	0	3	0	0	0	0	0	0	0	0
Planctomycetota	Phycisphaerae	Phycisphaerales	Phycisphaeraceae	SM1A02	NA	0	0	9	0	0	0	0	0	0	0	0
Planctomycetota	Phycisphaerae	Phycisphaerales	Phycisphaeraceae	SM1A02	NA	0	0	0	0	0	0	3	0	0	0	0
Planctomycetota	Phycisphaerae	Phycisphaerales	Phycisphaeraceae	SM1A02	NA	10	0	0	0	0	0	0	0	0	0	0
Planctomycetota	Phycisphaerae	Phycisphaerales	Phycisphaeraceae	SM1A02	NA	13	0	0	0	0	0	0	0	0	0	0
Planctomycetota	Phycisphaerae	Phycisphaerales	Phycisphaeraceae	SM1A02	NA	0	0	0	0	0	0	3	0	0	0	0
Planctomycetota	Phycisphaerae	Phycisphaerales	Phycisphaeraceae	NA	NA	0	61	0	0	0	0	0	0	0	0	0
Bacteroidota	Ignavibacteria	SJA-28	NA	NA	NA	0	0	5	0	0	0	0	0	0	0	0
Bacteroidota	Kapabacteria	Kapabacteriales	NA	NA	NA	0	0	0	0	0	0	12	0	0	0	0
Bacteroidota	Rhodothermia	Rhodothermales	Rhodothermaceae	Rubrivirga	profundi	0	0	0	0	0	58	0	0	0	0	0
Nitrospirota	Nitrospiria	Nitrospirales	Nitrospiraceae	Nitrospira	NA	0	0	13	0	0	0	0	0	0	0	0
Bacteroidota	Bacteroidia	Bacteroidetes VC2.1 Bac22	NA	NA	NA	0	0	0	0	0	6	0	0	0	0	0
Bacteroidota	Bacteroidia	Bacteroidetes VC2.1 Bac22	NA	NA	NA	0	0	0	0	0	0	0	0	0	0	0
Bacteroidota	Bacteroidia	Bacteroidetes VC2.1 Bac22	NA	NA	NA	0	0	0	0	0	3	0	0	0	0	0
Bacteroidota	Bacteroidia	Bacteroidetes VC2.1 Bac22	NA	NA	NA	0	0	0	0	0	0	0	0	0	0	0
Bacteroidota	Bacteroidia	Bacteroidetes VC2.1 Bac22	NA	NA	NA	0	0	0	0	0	0	0	0	0	0	0
Actinobacteriota	Acidimicrobiia	Microtrichales	NA	NA	NA	0	0	0	0	0	0	25	0	0	0	0
Bacteroidota	Rhodothermia	Rhodothermales	Rhodothermaceae	NA	NA	0	18	0	52	0	4	0	0	0	0	0
Nitrospirota	Nitrospiria	Nitrospirales	Nitrospiraceae	Nitrospira	NA	0	0	164	0	0	0	0	0	0	0	0
Nitrospirota	Nitrospiria	Nitrospirales	Nitrospiraceae	Nitrospira	NA	4	0	1717	0	0	0	1442	0	0	0	0
Nitrospirota	Nitrospiria	Nitrospirales	Nitrospiraceae	Nitrospira	NA	0	0	387	0	0	0	0	0	0	0	0
Nitrospirota	Nitrospiria	Nitrospirales	Nitrospiraceae	Nitrospira	NA	558	0	244	0	1	15	313	0	0	0	0
Nitrospirota	Nitrospiria	Nitrospirales	Nitrospiraceae	Nitrospira	moscoviensis	0	0	1	0	0	0	0	0	0	0	0
Nitrospirota	Nitrospiria	Nitrospirales	Nitrospiraceae	Nitrospira	NA	93	0	0	0	0	0	41	0	0	0	0
Nitrospirota	Nitrospiria	Nitrospirales	Nitrospiraceae	Nitrospira	NA	244	0	0	0	0	0	0	0	0	0	0
Gemmatimonadota	BD2-11 terrestrial group	NA	NA	NA	NA	0	0	0	22	0	0	0	0	0	0	0
Proteobacteria	Alphaproteobacteria	Micavibrionales	NA	NA	NA	0	60	0	11	0	25	0	0	0	0	0
Proteobacteria	Alphaproteobacteria	Micavibrionales	Micavibrionaceae	NA	NA	0	0	0	0	0	0	0	0	0	0	0
Proteobacteria	Alphaproteobacteria	Micavibrionales	Micavibrionaceae	NA	NA	0	0	0	0	0	0	0	0	0	0	0
Proteobacteria	Alphaproteobacteria	Micavibrionales	NA	NA	NA	0	0	0	0	0	0	0	0	0	0	0
Bacteroidota	Ignavibacteria	SJA-28	NA	NA	NA	0	0	0	0	0	0	4	0	0	0	0
Bacteroidota	Ignavibacteria	SJA-28	NA	NA	NA	0	0	0	0	0	0	19	0	0	0	0
Bacteroidota	Ignavibacteria	SJA-28	NA	NA	NA	0	0	38	0	0	0	0	0	0	0	0
Bacteroidota	Ignavibacteria	SJA-28	NA	NA	NA	0	6	0	0	0	0	0	0	0	0	0
Bacteroidota	Ignavibacteria	SJA-28	NA	NA	NA	10	0	228	0	0	0	3	0	0	0	0
Bacteroidota	Ignavibacteria	SJA-28	NA	NA	NA	0	0	0	0	0	0	10	0	0	0	0
Bacteroidota	Ignavibacteria	SJA-28	NA	NA	NA	0	0	0	0	0	0	41	0	0	0	0
Bacteroidota	Ignavibacteria	SJA-28	NA	NA	NA	0	0	48	0	0	0	0	0	0	0	0
Bacteroidota	Bacteroidia	Chitinophagales	Saprospiraceae	Lewinella	NA	0	23	0	0	0	0	0	0	0	0	0
Bacteroidota	Bacteroidia	Sphingobacteriales	env.OPS 17	NA	NA	0	0	37	0	0	0	0	0	0	0	0
Bacteroidota	Bacteroidia	Sphingobacteriales	env.OPS 17	NA	NA	0	0	30	0	0	0	0	0	0	0	0
Bacteroidota	Bacteroidia	Sphingobacteriales	env.OPS 17	NA	NA	23	0	0	0	0	0	0	0	0	0	0
Bacteroidota	Bacteroidia	Sphingobacteriales	env.OPS 17	NA	NA	0	0	0	0	0	0	0	0	0	0	0
Bacteroidota	Bacteroidia	Sphingobacteriales	env.OPS 17	NA	NA	0	0	8	0	0	0	0	0	0	0	0
Bacteroidota	Bacteroidia	Chitinophagales	Saprospiraceae	NA	NA	0	0	0	0	0	166	0	0	0	0	0
Bacteroidota	Bacteroidia	Sphingobacteriales	env.OPS 17	NA	NA	0	0	0	0	119	0	0	0	0	0	0
Bacteroidota	Bacteroidia	Chitinophagales	Saprospiraceae	NA	NA	0	0	0	0	0	0	0	0	0	0	0
Bacteroidota	Bacteroidia	Chitinophagales	Saprospiraceae	NA	NA	7	0	0	0	0	0	0	0	0	0	0
Bacteroidota	Bacteroidia	Chitinophagales	Chitinophagaceae	Sediminibacterium	NA	0	0	0	0	0	0	0	0	0	0	0
Bacteroidota	Bacteroidia	NA	NA	NA	NA	0	0	0	1	0	0	0	0	0	0	0
Bacteroidota	Bacteroidia	Flavobacteriales	Flavobacteriaceae	NS4 marine group	NA	0	0	0	1	0	0	0	0	0	0	0
Bacteroidota	Bacteroidia	Flavobacteriales	Flavobacteriaceae	NS4 marine group	NA	0	0	0	0	0	0	0	0	0	0	0
Bacteroidota	Bacteroidia	Chitinophagales	Saprospiraceae	NA	NA	0	0	0	0	0	0	0	0	0	0	0
Bacteroidota	Bacteroidia	Chitinophagales	Saprospiraceae	NA	NA	0	0	0	0	0	0	0	0	0	0	0
Bacteroidota	Bacteroidia	Chitinophagales	Saprospiraceae	Lewinella	agarilytica	0	0	0	0	0	0	0	0	0	0	0
Bacteroidota	Bacteroidia	Chitinophagales	Saprospiraceae	Lewinella	agarilytica	0	117	0	0	0	0	0	0	0	0	0
Bacteroidota	Bacteroidia	Chitinophagales	Saprospiraceae	Lewinella	agarilytica	0	19	0	0	0	78	0	0	0	0	0
Bacteroidota	Bacteroidia	Chitinophagales	NA	NA	NA	0	0	0	0	0	0	9	0	0	0	0
Bacteroidota	Bacteroidia	Chitinophagales	NA	NA	NA	38	0	0	0	0	0	0	0	0	0	0
Bacteroidota	Bacteroidia	Chitinophagales	Chitinophagaceae	Sediminibacterium	NA	0	0	0	0	41	0	0	0	0	0	0
Bacteroidota	Bacteroidia	Chitinophagales	Chitinophagaceae	Parasediminibacterium	NA	0	0	0	0	834	0	0	0	0	0	0
Bacteroidota	Bacteroidia	Chitinophagales	Chitinophagaceae	NA	NA	0	0	0	0	0	0	0	0	0	0	0
Bacteroidota	Bacteroidia	Chitinophagales	Chitinophagaceae	Parasediminibacterium	NA	0	0	0	0	0	0	0	0	0	0	0
Bacteroidota	Bacteroidia	Chitinophagales	Saprospiraceae	Lewinella	nigricans	0	0	0	23	0	0	0	0	0	0	0
Bacteroidota	Bacteroidia	Chitinophagales	Saprospiraceae	Lewinella	nigricans	0	16	0	0	0	8	0	0	0	0	0
Bacteroidota	Bacteroidia	Chitinophagales	Saprospiraceae	NA	NA	0	0	0	0	0	0	3	0	0	0	0
Bacteroidota	Bacteroidia	Chitinophagales	Saprospiraceae	NA	NA	0	0	0	0	0	0	4	0	0	0	0
Bacteroidota	Bacteroidia	Chitinophagales	Saprospiraceae	NA	NA	0	0	0	0	0	0	0	0	0	0	0
Bacteroidota	Bacteroidia	Chitinophagales	Saprospiraceae	Lewinella	NA	0	8	0	0	0	0	0	0	0	0	0
Bacteroidota	Bacteroidia	Chitinophagales	Saprospiraceae	Portibacter	NA	0	0	0	8	0	0	0	0	0	0	0
Bacteroidota	Bacteroidia	Chitinophagales	Saprospiraceae	Portibacter	lacus	0	11	0	13	0	32	0	0	0	0	0
Bacteroidota	Bacteroidia	Chitinophagales	Saprospiraceae	NA	NA	0	0	0	0	0	0	0	0	0	0	0
Bacteroidota	Bacteroidia	Chitinophagales	Saprospiraceae	Portibacter	NA	0	25	0	0	0	0	0	0	0	0	0
Bacteroidota	Bacteroidia	Chitinophagales	Saprospiraceae	Rubidimonas	NA	0	0	0	1	0	0	0	0	0	0	0
Bacteroidota	Bacteroidia	Chitinophagales	Saprospiraceae	Portibacter	NA	0	0	0	15	0	0	0	0	0	0	0
Bacteroidota	Bacteroidia	Chitinophagales	NA	NA	NA	0	28	0	70	0	0	0	0	0	0	0
Bacteroidota	Bacteroidia	Chitinophagales	Saprospiraceae	Lewinella	NA	0	12	0	0	0	0	0	0	0	0	0
Bacteroidota	Bacteroidia	Chitinophagales	Saprospiraceae	Lewinella	NA	0	0	0	6	0	0	0	0	0	0	0
Bacteroidota	Bacteroidia	Chitinophagales	Saprospiraceae	Lewinella	NA	0	0	0	0	0	0	0	0	0	0	0
Bacteroidota	Bacteroidia	Chitinophagales	Saprospiraceae	Portibacter	lacus	0	19	0	323	0	28	0	0	0	0	0
Bacteroidota	Bacteroidia	Chitinophagales	NA	NA	NA	0	1	0	0	0	0	0	0	0	0	0
Bacteroidota	Bacteroidia	Chitinophagales	Saprospiraceae	Portibacter	NA	0	3	0	0	0	0	0	0	0	0	0
Bacteroidota	Bacteroidia	Chitinophagales	Saprospiraceae	NA	NA	0	47	0	4	0	0	0	0	0	0	0
Bacteroidota	Bacteroidia	Chitinophagales	Saprospiraceae	Portibacter	NA	0	0	0	3	0	0	0	0	0	0	0
Bacteroidota	Bacteroidia	Chitinophagales	Saprospiraceae	NA	NA	0	132	0	0	0	8	0	0	0	0	0
Proteobacteria	Alphaproteobacteria	Micavibrionales	NA	NA	NA	0	6	0	0	0	0	0	0	0	0	0
Bacteroidota	Bacteroidia	Chitinophagales	Saprospiraceae	Portibacter	NA	0	0	0	7	0	0	0	0	0	0	0
Bacteroidota	Bacteroidia	Chitinophagales	Saprospiraceae	Portibacter	NA	0	19	0	0	0	0	0	0	0	0	0
Bacteroidota	Bacteroidia	Chitinophagales	Saprospiraceae	NA	NA	0	0	0	0	0	7	0	0	0	0	0
Bacteroidota	Bacteroidia	Chitinophagales	Saprospiraceae	NA	NA	0	0	0	17	0	0	0	0	0	0	0
Bacteroidota	Bacteroidia	Chitinophagales	Saprospiraceae	NA	NA	0	0	0	27	0	0	0	0	0	0	0
Bacteroidota	Bacteroidia	Chitinophagales	Saprospiraceae	NA	NA	0	0	0	17	0	0	0	0	0	0	0
Bacteroidota	Bacteroidia	Chitinophagales	Saprospiraceae	NA	NA	0	18	0	35	0	0	0	0	0	0	0
Bacteroidota	Bacteroidia	Chitinophagales	Saprospiraceae	NA	NA	0	11	0	21	0	16	0	0	0	0	0
Bacteroidota	Bacteroidia	Chitinophagales	Saprospiraceae	NA	NA	0	0	0	0	0	0	0	0	0	0	0
Bacteroidota	Bacteroidia	Chitinophagales	Saprospiraceae	NA	NA	0	0	0	19	0	1	0	0	0	0	0
Bacteroidota	Bacteroidia	Chitinophagales	Saprospiraceae	NA	NA	0	0	0	0	0	0	0	0	0	0	0
Bacteroidota	Bacteroidia	Chitinophagales	Saprospiraceae	NA	NA	0	0	0	0	0	1	0	0	0	0	0
Bacteroidota	Bacteroidia	Chitinophagales	Saprospiraceae	NA	NA	0	0	0	13	0	5	0	0	0	0	0
Bacteroidota	Bacteroidia	Chitinophagales	Saprospiraceae	NA	NA	0	0	0	5	0	194	0	0	0	0	0
Bacteroidota	Bacteroidia	Chitinophagales	Saprospiraceae	NA	NA	0	0	0	124	0	0	0	0	0	0	0
Bacteroidota	Bacteroidia	Chitinophagales	Saprospiraceae	NA	NA	0	0	0	15	0	0	0	0	0	0	0
Bacteroidota	Bacteroidia	Chitinophagales	Saprospiraceae	Portibacter	NA	0	0	0	0	0	4	0	0	0	0	0
Bacteroidota	Bacteroidia	Chitinophagales	Saprospiraceae	NA	NA	0	0	0	0	0	0	0	0	0	0	0
Bacteroidota	Bacteroidia	Chitinophagales	Saprospiraceae	NA	NA	0	8	0	0	0	0	0	0	0	0	0
Bacteroidota	Bacteroidia	Chitinophagales	Saprospiraceae	NA	NA	0	76	0	0	0	0	0	0	0	0	0
Bacteroidota	Bacteroidia	Chitinophagales	Saprospiraceae	NA	NA	0	0	0	225	0	0	0	0	0	0	0
Bacteroidota	Bacteroidia	Chitinophagales	NA	NA	NA	0	0	0	1	0	0	0	0	0	0	0
Bacteroidota	Bacteroidia	Chitinophagales	Saprospiraceae	NA	NA	0	0	0	0	0	0	0	0	0	0	0
Bacteroidota	Bacteroidia	Chitinophagales	Saprospiraceae	NA	NA	0	0	0	0	0	0	0	0	0	0	0
Bacteroidota	Bacteroidia	Chitinophagales	Saprospiraceae	Lewinella	NA	0	0	0	0	0	0	0	0	0	0	0
Bacteroidota	Bacteroidia	Chitinophagales	Saprospiraceae	Lewinella	aquimaris	0	0	0	0	0	0	0	0	0	0	0
Bacteroidota	Bacteroidia	Chitinophagales	Saprospiraceae	Lewinella	agarilytica	0	18	0	0	0	0	0	0	0	0	0
Bacteroidota	Bacteroidia	Chitinophagales	Saprospiraceae	Lewinella	xylanilytica	0	0	0	2	0	0	0	0	0	0	0
Bacteroidota	Bacteroidia	Chitinophagales	Saprospiraceae	Lewinella	agarilytica	0	89	0	0	0	0	0	0	0	0	0
Bacteroidota	Bacteroidia	Chitinophagales	Saprospiraceae	Lewinella	agarilytica	0	0	0	41	0	0	0	0	0	0	0
Bacteroidota	Bacteroidia	Chitinophagales	Saprospiraceae	Lewinella	agarilytica	0	0	0	84	0	0	0	0	0	0	0
Bacteroidota	Bacteroidia	Chitinophagales	Saprospiraceae	Lewinella	agarilytica	0	0	0	0	0	78	0	0	0	0	0
Bacteroidota	Bacteroidia	Chitinophagales	Saprospiraceae	Lewinella	xylanilytica	0	0	0	0	0	2	0	0	0	0	0
Bacteroidota	Bacteroidia	Chitinophagales	Saprospiraceae	Lewinella	agarilytica	0	109	0	33	0	0	0	0	0	0	0
Bacteroidota	Bacteroidia	Chitinophagales	Saprospiraceae	Lewinella	agarilytica	0	0	0	27	0	0	0	0	0	0	0
Bacteroidota	Bacteroidia	Chitinophagales	Saprospiraceae	NA	NA	0	1	0	0	0	0	0	0	0	0	0
Bacteroidota	Bacteroidia	Chitinophagales	Saprospiraceae	NA	NA	0	0	0	29	0	0	0	0	0	0	0
Bacteroidota	Bacteroidia	Chitinophagales	Saprospiraceae	NA	NA	0	0	0	0	0	0	0	0	0	0	0
Bacteroidota	Bacteroidia	Chitinophagales	Saprospiraceae	NA	NA	0	0	0	0	0	0	0	0	0	0	0
Bacteroidota	Bacteroidia	Chitinophagales	Saprospiraceae	NA	NA	0	0	0	209	0	0	0	0	0	0	0
Bacteroidota	Bacteroidia	Chitinophagales	NA	NA	NA	0	0	0	0	0	0	0	0	0	0	0
Bacteroidota	Bacteroidia	Chitinophagales	NA	NA	NA	0	0	0	0	0	0	0	0	0	0	0
Desulfobacterota	Desulfobulbia	Desulfobulbales	Desulfocapsaceae	NA	NA	0	0	0	0	0	0	0	0	0	0	0
Bacteroidota	Bacteroidia	Chitinophagales	Saprospiraceae	NA	NA	0	0	0	25	0	0	0	0	0	0	0
Bacteroidota	Bacteroidia	Chitinophagales	Saprospiraceae	NA	NA	0	0	0	22	0	0	0	0	0	0	0
Bacteroidota	Bacteroidia	Chitinophagales	Saprospiraceae	NA	NA	0	0	0	0	0	11	0	0	0	0	0
Bacteroidota	Bacteroidia	Chitinophagales	Saprospiraceae	NA	NA	0	0	0	0	0	25	0	0	0	0	0
Bacteroidota	Bacteroidia	Chitinophagales	Saprospiraceae	NA	NA	0	2	0	0	0	0	0	0	0	0	0
Bacteroidota	Bacteroidia	Chitinophagales	Saprospiraceae	NA	NA	0	4	0	0	0	0	0	0	0	0	0
Bacteroidota	Bacteroidia	Chitinophagales	Saprospiraceae	NA	NA	0	0	0	0	0	45	0	0	0	0	0
Bacteroidota	Bacteroidia	Chitinophagales	Saprospiraceae	Lewinella	NA	0	0	0	0	0	7	0	0	0	0	0
Bacteroidota	Bacteroidia	Chitinophagales	Saprospiraceae	NA	NA	0	0	0	0	0	0	0	0	0	0	0
Bacteroidota	Bacteroidia	Chitinophagales	Saprospiraceae	NA	NA	0	0	0	0	0	0	0	0	0	0	0
Bacteroidota	Bacteroidia	Chitinophagales	Saprospiraceae	NA	NA	0	0	0	0	0	0	0	0	0	0	0
Bacteroidota	Bacteroidia	Chitinophagales	Saprospiraceae	NA	NA	0	0	0	0	0	0	0	0	0	0	0
Bacteroidota	Bacteroidia	Chitinophagales	Saprospiraceae	NA	NA	0	0	0	0	0	0	0	0	0	0	0
Bacteroidota	Bacteroidia	Chitinophagales	Saprospiraceae	NA	NA	0	0	0	5	0	0	0	0	0	0	0
Bacteroidota	Bacteroidia	Chitinophagales	Saprospiraceae	NA	NA	0	4	0	0	0	0	0	0	0	0	0
Bacteroidota	Bacteroidia	Sphingobacteriales	AKYH767	NA	NA	0	0	42	0	0	0	0	0	0	0	0
Bacteroidota	Bacteroidia	Sphingobacteriales	AKYH767	NA	NA	29	0	0	0	0	0	0	0	0	0	0
Bacteroidota	Bacteroidia	Sphingobacteriales	AKYH767	NA	NA	0	0	0	0	0	0	6	0	0	0	0
Bacteroidota	Bacteroidia	Sphingobacteriales	AKYH767	NA	NA	0	0	82	0	0	0	0	0	0	0	0
Bacteroidota	Bacteroidia	Sphingobacteriales	AKYH767	NA	NA	0	0	6	0	0	0	0	0	0	0	0
Bacteroidota	Bacteroidia	Sphingobacteriales	AKYH767	NA	NA	0	0	12	0	0	0	0	0	0	0	0
Bacteroidota	Bacteroidia	Sphingobacteriales	AKYH767	NA	NA	1	0	0	0	0	0	0	0	0	0	0
Bacteroidota	Bacteroidia	Sphingobacteriales	env.OPS 17	NA	NA	1	0	0	0	0	0	0	0	0	0	0
Bacteroidota	Bacteroidia	Sphingobacteriales	env.OPS 17	NA	NA	0	0	0	0	0	0	0	0	0	0	0
Bacteroidota	Bacteroidia	Sphingobacteriales	env.OPS 17	NA	NA	7	0	0	0	0	0	0	0	0	0	0
Bacteroidota	Bacteroidia	Chitinophagales	Saprospiraceae	NA	NA	0	116	0	0	0	0	0	0	0	0	0
Bacteroidota	Bacteroidia	Chitinophagales	Saprospiraceae	NA	NA	0	0	0	10	0	0	0	0	0	0	0
Bacteroidota	Bacteroidia	Chitinophagales	Saprospiraceae	NA	NA	0	76	0	95	0	41	0	0	0	0	0
Bacteroidota	Bacteroidia	Chitinophagales	Saprospiraceae	NA	NA	0	16	0	0	0	0	0	0	0	0	0
Bacteroidota	Bacteroidia	Chitinophagales	Saprospiraceae	NA	NA	0	0	0	0	0	0	0	0	0	0	0
Bacteroidota	Bacteroidia	Chitinophagales	Saprospiraceae	NA	NA	0	0	0	8	0	0	0	0	0	0	0
Bacteroidota	Bacteroidia	Chitinophagales	Saprospiraceae	NA	NA	0	0	0	0	0	0	0	0	0	0	0
Bacteroidota	Bacteroidia	Chitinophagales	Saprospiraceae	NA	NA	41	0	0	0	0	0	0	0	0	0	0
Bacteroidota	Bacteroidia	Chitinophagales	Saprospiraceae	NA	NA	93	0	0	0	0	0	0	0	0	0	0
Bacteroidota	Bacteroidia	Chitinophagales	Saprospiraceae	NA	NA	139	0	0	0	0	0	0	0	0	0	0
Bacteroidota	Bacteroidia	Chitinophagales	Saprospiraceae	NA	NA	0	0	0	0	0	0	0	0	0	0	0
Bacteroidota	Bacteroidia	Chitinophagales	Saprospiraceae	NA	NA	0	0	0	0	0	0	0	0	0	0	0
Bacteroidota	Bacteroidia	Chitinophagales	Saprospiraceae	NA	NA	0	0	62	0	0	0	0	0	0	0	0
Bacteroidota	Bacteroidia	Chitinophagales	Saprospiraceae	NA	NA	229	0	0	0	0	0	0	0	0	0	0
Bacteroidota	Bacteroidia	Chitinophagales	Saprospiraceae	NA	NA	0	0	0	0	0	0	19	0	0	0	0
Bacteroidota	Bacteroidia	Chitinophagales	Saprospiraceae	NA	NA	0	0	0	0	0	0	0	0	0	0	0
Bacteroidota	Bacteroidia	Chitinophagales	Saprospiraceae	NA	NA	0	0	0	0	0	0	124	0	0	0	0
Bacteroidota	Bacteroidia	Chitinophagales	Saprospiraceae	NA	NA	0	0	15	0	0	0	0	0	0	0	0
Bacteroidota	Bacteroidia	Chitinophagales	Saprospiraceae	NA	NA	0	127	0	0	0	0	0	0	0	0	0
Bacteroidota	Bacteroidia	Chitinophagales	Saprospiraceae	NA	NA	0	0	0	0	0	2	0	0	0	0	0
Bacteroidota	Bacteroidia	Chitinophagales	Saprospiraceae	NA	NA	0	0	0	87	0	0	0	0	0	0	0
Bacteroidota	Bacteroidia	Sphingobacteriales	env.OPS 17	NA	NA	0	0	0	0	0	0	0	0	0	0	0
Bacteroidota	Bacteroidia	Sphingobacteriales	env.OPS 17	NA	NA	0	0	0	0	0	0	0	0	0	0	0
Bacteroidota	Bacteroidia	Sphingobacteriales	env.OPS 17	NA	NA	0	0	0	0	0	0	5	0	0	0	0
Bacteroidota	Bacteroidia	Sphingobacteriales	env.OPS 17	NA	NA	0	0	0	0	0	0	14	0	0	0	0
Bacteroidota	Bacteroidia	Sphingobacteriales	AKYH767	NA	NA	0	0	22	0	0	0	0	0	0	0	0
Bacteroidota	Bacteroidia	Sphingobacteriales	AKYH767	NA	NA	0	0	0	0	0	0	14	0	0	0	0
Bacteroidota	Bacteroidia	Sphingobacteriales	AKYH767	NA	NA	10	0	0	0	0	0	0	0	0	0	0
Bacteroidota	Bacteroidia	Sphingobacteriales	AKYH767	NA	NA	0	0	0	0	0	0	19	0	0	0	0
Bacteroidota	Bacteroidia	Sphingobacteriales	AKYH767	NA	NA	0	0	78	0	0	0	0	0	0	0	0
Bacteroidota	Bacteroidia	Sphingobacteriales	AKYH767	NA	NA	0	0	0	0	0	0	18	0	0	0	0
Bacteroidota	Bacteroidia	Sphingobacteriales	AKYH767	NA	NA	0	0	139	0	0	0	0	0	0	0	0
Bacteroidota	Bacteroidia	Sphingobacteriales	AKYH767	NA	NA	0	0	152	0	0	0	0	0	0	0	0
Bacteroidota	Bacteroidia	NA	NA	NA	NA	0	0	73	0	0	0	0	0	0	0	0
Bacteroidota	Bacteroidia	Chitinophagales	Saprospiraceae	NA	NA	0	0	0	0	0	0	13	0	0	0	0
Bacteroidota	Bacteroidia	Chitinophagales	Saprospiraceae	NA	NA	2	0	0	0	0	0	0	0	0	0	0
Bacteroidota	Bacteroidia	Chitinophagales	Saprospiraceae	NA	NA	0	0	0	0	0	0	0	0	0	0	0
Proteobacteria	Alphaproteobacteria	Rickettsiales	Rickettsiaceae	Candidatus Megaira	NA	0	0	0	0	0	0	0	0	0	0	0
Bacteroidota	Bacteroidia	Chitinophagales	Saprospiraceae	NA	NA	0	0	0	0	0	4	0	0	0	0	0
Bacteroidota	Bacteroidia	Chitinophagales	Saprospiraceae	NA	NA	0	0	0	20	0	0	0	0	0	0	0
Bacteroidota	Bacteroidia	Chitinophagales	Saprospiraceae	NA	NA	0	32	0	0	0	0	0	0	0	0	0
Bacteroidota	Bacteroidia	Chitinophagales	Saprospiraceae	NA	NA	0	22	0	0	0	0	0	0	0	0	0
Bacteroidota	Bacteroidia	Chitinophagales	Saprospiraceae	NA	NA	0	0	0	0	0	15	0	0	0	0	0
Bacteroidota	Bacteroidia	Chitinophagales	Saprospiraceae	NA	NA	0	0	0	198	0	2	0	0	0	0	0
Bacteroidota	Bacteroidia	Chitinophagales	Saprospiraceae	NA	NA	0	22	0	0	0	0	0	0	0	0	0
Bacteroidota	Bacteroidia	Chitinophagales	Saprospiraceae	NA	NA	0	335	0	2	0	10	0	0	0	0	0
Bacteroidota	Bacteroidia	Chitinophagales	Saprospiraceae	Lewinella	NA	0	48	0	0	0	0	0	0	0	0	0
Bacteroidota	Bacteroidia	Chitinophagales	Saprospiraceae	Lewinella	cohaerens	0	41	0	0	0	0	0	0	0	0	0
Bacteroidota	Bacteroidia	Chitinophagales	Saprospiraceae	NA	NA	0	0	0	0	0	0	0	0	0	0	0
Bacteroidota	Bacteroidia	Chitinophagales	Saprospiraceae	Portibacter	NA	0	16	0	0	0	0	0	0	0	0	0
Bacteroidota	Bacteroidia	Chitinophagales	Saprospiraceae	NA	NA	0	8	0	0	0	0	0	0	0	0	0
Bacteroidota	Bacteroidia	Chitinophagales	Saprospiraceae	NA	NA	0	4	0	0	0	0	0	0	0	0	0
Bacteroidota	Bacteroidia	Chitinophagales	Saprospiraceae	NA	NA	0	0	0	0	0	0	0	0	0	0	0
Bacteroidota	Bacteroidia	Chitinophagales	Saprospiraceae	Lewinella	NA	0	12	0	0	0	0	0	0	0	0	0
Bacteroidota	Bacteroidia	Chitinophagales	Saprospiraceae	Lewinella	NA	0	0	0	2	0	0	0	0	0	0	0
Bacteroidota	Bacteroidia	Chitinophagales	Saprospiraceae	NA	NA	0	0	0	0	0	1	0	0	0	0	0
Bacteroidota	Bacteroidia	Chitinophagales	Saprospiraceae	Lewinella	NA	0	32	0	0	0	0	0	0	0	0	0
Bacteroidota	Bacteroidia	Chitinophagales	Saprospiraceae	Portibacter	NA	0	68	0	0	0	0	0	0	0	0	0
Bacteroidota	Bacteroidia	Chitinophagales	Saprospiraceae	NA	NA	0	59	0	0	0	0	0	0	0	0	0
Bacteroidota	Bacteroidia	Flavobacteriales	NS9 marine group	NA	NA	0	1	0	0	0	0	0	0	0	0	0
Bacteroidota	Bacteroidia	Chitinophagales	Saprospiraceae	NA	NA	0	0	0	0	0	0	0	0	0	0	0
Bacteroidota	Bacteroidia	Chitinophagales	Saprospiraceae	Portibacter	NA	0	0	0	2	0	0	0	0	0	0	0
Bacteroidota	Bacteroidia	Chitinophagales	NA	NA	NA	0	0	0	2	0	0	0	0	0	0	0
Bacteroidota	Bacteroidia	Chitinophagales	Saprospiraceae	NA	NA	0	0	0	9	0	0	0	0	0	0	0
Bacteroidota	Bacteroidia	Chitinophagales	Saprospiraceae	Lewinella	NA	0	7	0	0	0	0	0	0	0	0	0
Bacteroidota	Bacteroidia	Chitinophagales	Saprospiraceae	NA	NA	0	0	0	172	0	0	0	0	0	0	0
Bacteroidota	Bacteroidia	Chitinophagales	Saprospiraceae	NA	NA	0	59	0	0	0	0	0	0	0	0	0
Bacteroidota	Bacteroidia	Chitinophagales	Saprospiraceae	NA	NA	0	9	0	0	0	0	0	0	0	0	0
Bacteroidota	Bacteroidia	Chitinophagales	Saprospiraceae	Rubidimonas	NA	0	0	0	4	0	0	0	0	0	0	0
Bacteroidota	Bacteroidia	Chitinophagales	Saprospiraceae	Rubidimonas	NA	0	0	0	1	0	0	0	0	0	0	0
Bacteroidota	Bacteroidia	Chitinophagales	Saprospiraceae	Lewinella	NA	0	2	0	0	0	0	0	0	0	0	0
Bacteroidota	Bacteroidia	Chitinophagales	Saprospiraceae	NA	NA	0	23	0	0	0	0	0	0	0	0	0
Bacteroidota	Bacteroidia	Chitinophagales	Saprospiraceae	NA	NA	0	0	0	0	0	0	0	0	0	0	0
Bacteroidota	Bacteroidia	Chitinophagales	Saprospiraceae	NA	NA	0	0	0	49	0	0	0	0	0	0	0
Bacteroidota	Bacteroidia	Chitinophagales	Saprospiraceae	NA	NA	22	0	0	0	0	0	0	0	0	0	0
Bacteroidota	Bacteroidia	Chitinophagales	Saprospiraceae	NA	NA	38	0	0	0	0	0	0	0	0	0	0
Bacteroidota	Bacteroidia	Chitinophagales	Saprospiraceae	NA	NA	0	0	0	0	0	0	8	0	0	0	0
Bacteroidota	Bacteroidia	Chitinophagales	Chitinophagaceae	Sediminibacterium	NA	0	0	0	0	0	0	0	0	0	0	0
Bacteroidota	Bacteroidia	Chitinophagales	Saprospiraceae	Lewinella	NA	0	0	0	13	0	0	0	0	0	0	0
Bacteroidota	Bacteroidia	Chitinophagales	Saprospiraceae	NA	NA	0	0	0	0	0	30	0	0	0	0	0
Bacteroidota	Bacteroidia	Chitinophagales	Saprospiraceae	NA	NA	0	21	0	0	0	0	0	0	0	0	0
Bacteroidota	Bacteroidia	Chitinophagales	Saprospiraceae	NA	NA	0	9	0	91	0	13	0	0	0	0	0
Bacteroidota	Bacteroidia	Chitinophagales	Saprospiraceae	Portibacter	NA	0	224	0	378	0	0	0	0	0	0	0
Bacteroidota	Bacteroidia	Flavobacteriales	Flavobacteriaceae	Flavimarina	NA	0	0	0	0	0	0	0	0	0	0	0
Bacteroidota	Bacteroidia	Flavobacteriales	Flavobacteriaceae	NA	NA	0	0	0	0	0	0	0	0	0	0	0
Bacteroidota	Bacteroidia	Chitinophagales	NA	NA	NA	0	7	0	0	0	0	0	0	0	0	0
Bacteroidota	Bacteroidia	Chitinophagales	Saprospiraceae	NA	NA	0	0	0	0	0	0	0	0	0	0	0
Bacteroidota	Bacteroidia	Chitinophagales	Saprospiraceae	Lewinella	NA	0	41	0	0	0	3	0	0	0	0	0
Bacteroidota	Bacteroidia	Chitinophagales	Saprospiraceae	Lewinella	NA	0	0	0	13	0	0	0	0	0	0	0
Bacteroidota	Bacteroidia	Chitinophagales	Saprospiraceae	Lewinella	NA	0	0	0	0	0	0	0	0	0	0	0
Bacteroidota	Bacteroidia	Chitinophagales	Saprospiraceae	Portibacter	NA	0	0	0	0	0	22	0	0	0	0	0
Bacteroidota	Bacteroidia	Chitinophagales	Saprospiraceae	Portibacter	NA	0	20	0	0	0	0	0	0	0	0	0
Bacteroidota	Bacteroidia	Chitinophagales	Saprospiraceae	Portibacter	NA	0	13	0	0	0	0	0	0	0	0	0
Bacteroidota	Bacteroidia	Chitinophagales	Saprospiraceae	NA	NA	0	0	0	22	0	16	0	0	0	0	0
Bacteroidota	Bacteroidia	Chitinophagales	Saprospiraceae	Portibacter	NA	0	0	0	0	0	0	0	0	0	0	0
Bacteroidota	Bacteroidia	Sphingobacteriales	env.OPS 17	NA	NA	8	0	0	0	0	0	0	0	0	0	0
Bacteroidota	Bacteroidia	Chitinophagales	Saprospiraceae	NA	NA	0	72	0	0	0	0	0	0	0	0	0
Bacteroidota	Bacteroidia	Chitinophagales	Saprospiraceae	NA	NA	0	15	0	6	0	12	0	0	0	0	0
Bacteroidota	Bacteroidia	Chitinophagales	Saprospiraceae	NA	NA	0	0	0	0	0	0	0	0	0	0	0
Bacteroidota	Bacteroidia	Chitinophagales	Saprospiraceae	NA	NA	0	56	0	0	0	0	0	0	0	0	0
Bacteroidota	Bacteroidia	Chitinophagales	Saprospiraceae	NA	NA	0	94	0	21	0	0	0	0	0	0	0
Bacteroidota	Bacteroidia	Chitinophagales	Saprospiraceae	NA	NA	0	0	0	8	0	0	0	0	0	0	0
Bacteroidota	Bacteroidia	Chitinophagales	Saprospiraceae	NA	NA	0	0	0	0	0	35	0	0	0	0	0
Bacteroidota	Bacteroidia	Chitinophagales	Saprospiraceae	Lewinella	NA	0	0	0	0	0	10	0	0	0	0	0
Bacteroidota	Bacteroidia	Chitinophagales	Saprospiraceae	NA	NA	0	21	0	0	0	0	0	0	0	0	0
Bacteroidota	Bacteroidia	Chitinophagales	Saprospiraceae	NA	NA	0	0	0	0	0	0	0	0	0	0	0
Bacteroidota	Bacteroidia	Chitinophagales	Saprospiraceae	NA	NA	0	4	0	0	0	0	0	0	0	0	0
Bacteroidota	Bacteroidia	Chitinophagales	Saprospiraceae	NA	NA	0	0	0	0	0	0	0	0	0	0	0
Bacteroidota	Bacteroidia	Chitinophagales	Saprospiraceae	NA	NA	0	0	0	0	0	0	0	0	0	0	0
Bacteroidota	Bacteroidia	Chitinophagales	Saprospiraceae	Portibacter	NA	0	7	0	0	0	0	0	0	0	0	0
Bacteroidota	Bacteroidia	Chitinophagales	Saprospiraceae	NA	NA	0	0	0	9	0	0	0	0	0	0	0
Bacteroidota	Bacteroidia	Chitinophagales	Saprospiraceae	NA	NA	0	10	0	0	0	0	0	0	0	0	0
Bacteroidota	Bacteroidia	Chitinophagales	Saprospiraceae	Portibacter	NA	0	6	0	22	0	3	0	0	0	0	0
Bacteroidota	Bacteroidia	Chitinophagales	Saprospiraceae	Portibacter	NA	0	7	0	0	0	0	0	0	0	0	0
Bacteroidota	Bacteroidia	Chitinophagales	Saprospiraceae	Rubidimonas	NA	0	0	0	1	0	0	0	0	0	0	0
Bacteroidota	Bacteroidia	Chitinophagales	Saprospiraceae	Portibacter	NA	0	18	0	13	0	7	0	0	0	0	0
Bacteroidota	Bacteroidia	Chitinophagales	Saprospiraceae	Lewinella	persica	0	0	0	0	0	12	0	0	0	0	0
Bacteroidota	Bacteroidia	Chitinophagales	Saprospiraceae	Lewinella	NA	0	0	0	22	0	0	0	0	0	0	0
Bacteroidota	Bacteroidia	Chitinophagales	Saprospiraceae	NA	NA	0	0	0	0	0	4	0	0	0	0	0
Bacteroidota	Bacteroidia	Chitinophagales	Saprospiraceae	NA	NA	0	0	0	7	0	0	0	0	0	0	0
Bacteroidota	Bacteroidia	Chitinophagales	Saprospiraceae	NA	NA	0	0	0	0	0	0	0	0	0	0	0
Bacteroidota	Bacteroidia	Chitinophagales	Saprospiraceae	NA	NA	0	14	0	4	0	4	0	0	0	0	0
Bacteroidota	Bacteroidia	Chitinophagales	Saprospiraceae	Lewinella	NA	0	0	0	2	0	0	0	0	0	0	0
Bacteroidota	Bacteroidia	Chitinophagales	Saprospiraceae	Lewinella	NA	0	9	0	0	0	0	0	0	0	0	0
Bacteroidota	Bacteroidia	Chitinophagales	NA	NA	NA	0	1	0	0	0	0	0	0	0	0	0
Bacteroidota	Bacteroidia	Chitinophagales	Saprospiraceae	NA	NA	0	26	0	0	0	0	0	0	0	0	0
Bacteroidota	Bacteroidia	Chitinophagales	Saprospiraceae	Rubidimonas	NA	0	7	0	0	0	0	0	0	0	0	0
Bacteroidota	Bacteroidia	Chitinophagales	Saprospiraceae	Portibacter	NA	0	2	0	0	0	0	0	0	0	0	0
Bacteroidota	Bacteroidia	Chitinophagales	Saprospiraceae	Portibacter	NA	0	0	0	12	0	0	0	0	0	0	0
Bacteroidota	Bacteroidia	Chitinophagales	Saprospiraceae	NA	NA	0	0	0	117	0	0	0	0	0	0	0
Bacteroidota	Bacteroidia	Chitinophagales	Saprospiraceae	Portibacter	NA	0	0	0	11	0	0	0	0	0	0	0
Bacteroidota	Bacteroidia	Chitinophagales	Saprospiraceae	Portibacter	NA	0	8	0	13	0	0	0	0	0	0	0
Bacteroidota	Bacteroidia	Chitinophagales	Saprospiraceae	NA	NA	0	0	0	21	0	0	0	0	0	0	0
Bacteroidota	Bacteroidia	Chitinophagales	Saprospiraceae	NA	NA	0	0	0	0	0	0	0	0	0	0	0
Bacteroidota	Bacteroidia	Chitinophagales	Saprospiraceae	Portibacter	NA	0	13	0	0	0	0	0	0	0	0	0
Bacteroidota	Bacteroidia	Chitinophagales	Saprospiraceae	Lewinella	cohaerens	0	15	0	0	0	0	0	0	0	0	0
Bacteroidota	Bacteroidia	Chitinophagales	Saprospiraceae	NA	NA	0	0	0	115	0	0	0	0	0	0	0
Bacteroidota	Bacteroidia	Chitinophagales	Saprospiraceae	NA	NA	0	21	0	0	0	0	0	0	0	0	0
Bacteroidota	Bacteroidia	Chitinophagales	Saprospiraceae	NA	NA	0	0	0	34	0	0	0	0	0	0	0
Bacteroidota	Bacteroidia	Chitinophagales	Saprospiraceae	Rubidimonas	NA	0	0	0	0	0	0	0	0	0	0	0
Bacteroidota	Bacteroidia	Chitinophagales	Saprospiraceae	NA	NA	0	0	0	0	0	0	0	0	0	0	0
Bacteroidota	Bacteroidia	Chitinophagales	Saprospiraceae	NA	NA	0	4	0	6	0	0	0	0	0	0	0
Bacteroidota	Bacteroidia	Chitinophagales	Saprospiraceae	NA	NA	0	0	0	65	0	0	0	0	0	0	0
Bacteroidota	Bacteroidia	Chitinophagales	Saprospiraceae	NA	NA	0	0	0	0	0	10	0	0	0	0	0
Bacteroidota	Bacteroidia	Chitinophagales	Saprospiraceae	NA	NA	0	0	0	27	0	0	0	0	0	0	0
Bacteroidota	Bacteroidia	Chitinophagales	Saprospiraceae	Portibacter	NA	0	7	0	0	0	0	0	0	0	0	0
Bacteroidota	Bacteroidia	Chitinophagales	Saprospiraceae	Portibacter	NA	0	0	0	11	0	0	0	0	0	0	0
Bacteroidota	Bacteroidia	Chitinophagales	Saprospiraceae	NA	NA	0	0	0	11	0	0	0	0	0	0	0
Bacteroidota	Bacteroidia	Chitinophagales	Saprospiraceae	NA	NA	0	0	0	12	0	0	0	0	0	0	0
Bacteroidota	Bacteroidia	Chitinophagales	Saprospiraceae	NA	NA	0	0	0	22	0	0	0	0	0	0	0
Bacteroidota	Bacteroidia	Sphingobacteriales	AKYH767	NA	NA	65	0	0	0	0	0	0	0	0	0	0
Bacteroidota	Bacteroidia	Sphingobacteriales	AKYH767	NA	NA	26	0	0	0	0	0	0	0	0	0	0
Bacteroidota	Bacteroidia	Sphingobacteriales	AKYH767	NA	NA	0	0	47	0	0	0	0	0	0	0	0
Bacteroidota	Bacteroidia	Sphingobacteriales	AKYH767	NA	NA	0	0	0	0	0	0	0	0	0	0	0
Bacteroidota	Bacteroidia	Sphingobacteriales	AKYH767	NA	NA	0	0	0	0	0	0	0	0	0	0	0
Bacteroidota	Bacteroidia	Sphingobacteriales	AKYH767	NA	NA	0	0	86	0	0	0	0	0	0	0	0
Bacteroidota	Bacteroidia	Sphingobacteriales	AKYH767	NA	NA	0	0	0	0	0	0	10	0	0	0	0
Bacteroidota	Bacteroidia	Sphingobacteriales	AKYH767	NA	NA	57	0	0	0	0	0	0	0	0	0	0
Bacteroidota	Bacteroidia	Sphingobacteriales	AKYH767	NA	NA	0	0	0	0	0	0	9	0	0	0	0
Bacteroidota	Bacteroidia	Chitinophagales	Saprospiraceae	NA	NA	12	0	28	0	0	0	0	0	0	0	0
Bacteroidota	Bacteroidia	Chitinophagales	Saprospiraceae	NA	NA	0	28	0	0	0	0	0	0	0	0	0
Bacteroidota	Bacteroidia	Chitinophagales	Chitinophagaceae	Sediminibacterium	NA	22	0	25	0	2	0	0	0	0	0	0
Bacteroidota	Bacteroidia	Sphingobacteriales	AKYH767	NA	NA	14	0	0	0	0	0	0	0	0	0	0
Bacteroidota	Bacteroidia	Sphingobacteriales	AKYH767	NA	NA	0	0	0	0	0	0	23	0	0	0	0
Bacteroidota	Bacteroidia	Sphingobacteriales	AKYH767	NA	NA	6	0	0	0	0	0	28	0	0	0	0
Bacteroidota	Bacteroidia	Sphingobacteriales	NA	NA	NA	0	0	16	0	0	0	0	0	0	0	0
Bacteroidota	Bacteroidia	Chitinophagales	Saprospiraceae	NA	NA	0	134	0	216	0	4	0	0	0	0	0
Bacteroidota	Bacteroidia	Chitinophagales	Saprospiraceae	NA	NA	0	0	0	34	0	0	0	0	0	0	0
Bacteroidota	Bacteroidia	Chitinophagales	Saprospiraceae	NA	NA	0	0	0	0	0	0	0	0	0	0	0
Bacteroidota	Bacteroidia	Chitinophagales	Saprospiraceae	NA	NA	0	63	0	0	0	0	0	0	0	0	0
Bacteroidota	Bacteroidia	Chitinophagales	Saprospiraceae	NA	NA	0	0	0	0	0	0	0	0	0	0	0
Bacteroidota	Bacteroidia	Chitinophagales	Saprospiraceae	NA	NA	0	0	0	0	0	6	0	0	0	0	0
Bacteroidota	Bacteroidia	Chitinophagales	Saprospiraceae	NA	NA	0	295	0	6	0	0	0	0	0	0	0
Bacteroidota	Bacteroidia	Chitinophagales	Saprospiraceae	Portibacter	NA	0	8	0	0	0	0	0	0	0	0	0
Bacteroidota	Bacteroidia	Sphingobacteriales	AKYH767	NA	NA	30	0	0	0	0	0	0	0	0	0	0
Bacteroidota	Bacteroidia	Chitinophagales	Saprospiraceae	NA	NA	0	0	0	3	0	0	0	0	0	0	0
Bacteroidota	Bacteroidia	Chitinophagales	Saprospiraceae	NA	NA	0	0	0	23	0	0	0	0	0	0	0
Bacteroidota	Bacteroidia	Chitinophagales	NA	NA	NA	0	48	0	0	0	0	0	0	0	0	0
Bacteroidota	Bacteroidia	Chitinophagales	Saprospiraceae	NA	NA	0	0	0	1	0	0	0	0	0	0	0
Bacteroidota	Bacteroidia	Chitinophagales	Saprospiraceae	Rubidimonas	NA	0	0	0	0	0	0	0	0	0	0	0
Bacteroidota	Bacteroidia	Chitinophagales	Saprospiraceae	Rubidimonas	NA	0	0	0	0	0	0	0	0	0	0	0
Bacteroidota	Bacteroidia	Chitinophagales	Saprospiraceae	Rubidimonas	NA	0	0	0	0	0	0	0	0	0	0	0
Bacteroidota	Bacteroidia	Chitinophagales	Saprospiraceae	Portibacter	NA	0	7	0	0	0	0	0	0	0	0	0
Bacteroidota	Bacteroidia	Chitinophagales	Saprospiraceae	NA	NA	22	0	0	0	0	0	0	0	0	0	0
Bacteroidota	Bacteroidia	Chitinophagales	Saprospiraceae	NA	NA	0	0	0	0	0	0	31	0	0	0	0
Bacteroidota	Bacteroidia	Chitinophagales	Saprospiraceae	NA	NA	0	53	0	0	0	0	0	0	0	0	0
Bacteroidota	Bacteroidia	Chitinophagales	Saprospiraceae	NA	NA	0	17	0	0	0	0	0	0	0	0	0
Proteobacteria	Alphaproteobacteria	Holosporales	Holosporaceae	NA	NA	0	0	0	0	0	0	0	0	0	0	0
Proteobacteria	Alphaproteobacteria	Rhodobacterales	Rhodobacteraceae	NA	NA	0	0	0	0	0	0	0	0	0	0	0
Bacteroidota	Bacteroidia	Chitinophagales	Saprospiraceae	NA	NA	0	17	0	50	0	2	0	0	0	0	0
Bacteroidota	Bacteroidia	Chitinophagales	Saprospiraceae	NA	NA	0	56	0	0	0	0	0	0	0	0	0
Bacteroidota	Bacteroidia	Chitinophagales	Saprospiraceae	NA	NA	0	0	0	0	0	32	0	0	0	0	0
Bacteroidota	Bacteroidia	Chitinophagales	Saprospiraceae	NA	NA	0	18	0	0	0	0	0	0	0	0	0
Bacteroidota	Bacteroidia	Chitinophagales	Saprospiraceae	NA	NA	0	0	0	10	0	0	0	0	0	0	0
Bacteroidota	Bacteroidia	Chitinophagales	Saprospiraceae	NA	NA	0	21	0	0	0	0	0	0	0	0	0
Bacteroidota	Bacteroidia	Chitinophagales	Saprospiraceae	NA	NA	0	16	0	0	0	0	0	0	0	0	0
Bacteroidota	Bacteroidia	Chitinophagales	Saprospiraceae	NA	NA	0	2	0	0	0	0	0	0	0	0	0
Bacteroidota	Bacteroidia	Chitinophagales	Saprospiraceae	NA	NA	0	11	0	0	0	0	0	0	0	0	0
Bacteroidota	Bacteroidia	Chitinophagales	Saprospiraceae	NA	NA	0	0	0	0	0	0	0	0	0	0	0
Bacteroidota	Bacteroidia	Chitinophagales	Saprospiraceae	NA	NA	0	0	0	41	0	6	0	0	0	0	0
Bacteroidota	Bacteroidia	Chitinophagales	Saprospiraceae	NA	NA	0	2	0	0	0	0	0	0	0	0	0
Bacteroidota	Bacteroidia	Chitinophagales	Saprospiraceae	NA	NA	0	0	0	0	0	0	0	0	0	0	0
Bacteroidota	Bacteroidia	Chitinophagales	Saprospiraceae	NA	NA	0	0	0	185	0	0	0	0	0	0	0
Bacteroidota	Bacteroidia	Chitinophagales	Saprospiraceae	NA	NA	0	0	0	28	0	0	0	0	0	0	0
Bacteroidota	Bacteroidia	Chitinophagales	Saprospiraceae	NA	NA	0	0	0	0	0	0	0	0	0	0	0
Bacteroidota	Bacteroidia	Chitinophagales	Saprospiraceae	NA	NA	0	0	0	0	0	0	0	0	0	0	0
Bacteroidota	Bacteroidia	Chitinophagales	Saprospiraceae	NA	NA	0	9	0	0	0	0	0	0	0	0	0
Bacteroidota	Bacteroidia	Chitinophagales	Saprospiraceae	NA	NA	0	0	0	7	0	0	0	0	0	0	0
Bacteroidota	Bacteroidia	Chitinophagales	Saprospiraceae	NA	NA	0	98	0	0	0	0	0	0	0	0	0
Bacteroidota	Bacteroidia	Chitinophagales	Saprospiraceae	NA	NA	0	17	0	0	0	0	0	0	0	0	0
Bacteroidota	Bacteroidia	Chitinophagales	Saprospiraceae	NA	NA	0	44	0	0	0	14	0	0	0	0	0
Bacteroidota	Bacteroidia	Chitinophagales	Saprospiraceae	NA	NA	0	0	0	0	0	6	0	0	0	0	0
Bacteroidota	Bacteroidia	Chitinophagales	Saprospiraceae	NA	NA	0	0	0	90	0	0	0	0	0	0	0
Bacteroidota	Bacteroidia	Chitinophagales	Saprospiraceae	NA	NA	0	49	0	0	0	0	0	0	0	0	0
Bacteroidota	Bacteroidia	Sphingobacteriales	AKYH767	NA	NA	0	0	0	0	0	0	14	0	0	0	0
Bacteroidota	Bacteroidia	Sphingobacteriales	AKYH767	NA	NA	0	0	0	0	0	0	15	0	0	0	0
Bacteroidota	Bacteroidia	Sphingobacteriales	env.OPS 17	NA	NA	0	0	0	0	0	0	6	0	0	0	0
Bacteroidota	Bacteroidia	Sphingobacteriales	env.OPS 17	NA	NA	0	0	0	0	0	0	2	0	0	0	0
Bacteroidota	Bacteroidia	Sphingobacteriales	AKYH767	NA	NA	0	0	0	0	0	0	2	0	0	0	0
Bacteroidota	Bacteroidia	Sphingobacteriales	AKYH767	NA	NA	0	0	0	0	0	0	11	0	0	0	0
Bacteroidota	Bacteroidia	Sphingobacteriales	AKYH767	NA	NA	0	0	0	0	0	0	7	0	0	0	0
Bacteroidota	Bacteroidia	Sphingobacteriales	AKYH767	NA	NA	0	0	0	0	0	0	0	0	0	0	0
Bacteroidota	Bacteroidia	Sphingobacteriales	AKYH767	NA	NA	0	0	0	0	0	0	0	0	0	0	0
Bacteroidota	Bacteroidia	Chitinophagales	Saprospiraceae	Lewinella	NA	0	123	0	33	0	0	0	0	0	0	0
Bacteroidota	Bacteroidia	Chitinophagales	Saprospiraceae	NA	NA	0	0	0	27	0	0	0	0	0	0	0
Bacteroidota	Bacteroidia	Chitinophagales	Saprospiraceae	NA	NA	0	0	0	130	0	0	0	0	0	0	0
Bacteroidota	Bacteroidia	Chitinophagales	Saprospiraceae	NA	NA	0	6	0	246	0	0	0	0	0	0	0
Bacteroidota	Bacteroidia	Chitinophagales	Saprospiraceae	NA	NA	0	0	0	0	0	0	0	0	0	0	0
Bacteroidota	Bacteroidia	Chitinophagales	Saprospiraceae	NA	NA	0	0	0	0	0	0	0	0	0	0	0
Bacteroidota	Bacteroidia	Chitinophagales	Saprospiraceae	NA	NA	0	5	0	0	0	0	0	0	0	0	0
Bacteroidota	Bacteroidia	Chitinophagales	Saprospiraceae	NA	NA	0	17	0	19	0	0	0	0	0	0	0
Bacteroidota	Bacteroidia	Chitinophagales	Saprospiraceae	NA	NA	0	0	0	0	0	0	0	0	0	0	0
Bacteroidota	Bacteroidia	Chitinophagales	Saprospiraceae	NA	NA	0	0	0	0	0	0	0	0	0	0	0
Bacteroidota	Bacteroidia	Chitinophagales	Saprospiraceae	NA	NA	0	0	0	0	0	0	0	0	0	0	0
Bacteroidota	Bacteroidia	Sphingobacteriales	KD3-93	NA	NA	0	0	39	0	0	0	0	0	0	0	0
Bacteroidota	Bacteroidia	NA	NA	NA	NA	0	0	0	0	0	0	3	0	0	0	0
Bacteroidota	Bacteroidia	Sphingobacteriales	env.OPS 17	NA	NA	0	0	13	0	0	0	0	0	0	0	0
Bacteroidota	Bacteroidia	Sphingobacteriales	AKYH767	NA	NA	0	0	0	0	0	0	15	0	0	0	0
Bacteroidota	Bacteroidia	Sphingobacteriales	KD3-93	NA	NA	0	0	0	0	0	0	0	0	0	0	0
Bacteroidota	Bacteroidia	Sphingobacteriales	KD3-93	NA	NA	19	0	0	0	0	0	0	0	0	0	0
Bacteroidota	Bacteroidia	Sphingobacteriales	KD3-93	NA	NA	0	0	0	0	0	0	12	0	0	0	0
Bacteroidota	Bacteroidia	Sphingobacteriales	env.OPS 17	NA	NA	0	0	0	0	0	0	0	0	0	0	0
Bacteroidota	Bacteroidia	Sphingobacteriales	AKYH767	NA	NA	0	0	65	0	0	0	0	0	0	0	0
Bacteroidota	Bacteroidia	NA	NA	NA	NA	0	0	20	0	0	0	0	0	0	0	0
Bacteroidota	Bacteroidia	Sphingobacteriales	KD3-93	NA	NA	60	0	0	0	0	0	0	0	0	0	0
Bacteroidota	Bacteroidia	Sphingobacteriales	KD3-93	NA	NA	6	0	0	0	0	0	0	0	0	0	0
Bacteroidota	Bacteroidia	Sphingobacteriales	KD3-93	NA	NA	0	0	0	0	0	0	0	0	0	0	0
Bacteroidota	Bacteroidia	Sphingobacteriales	env.OPS 17	NA	NA	0	0	0	0	0	0	12	0	0	0	0
Bacteroidota	Bacteroidia	Sphingobacteriales	env.OPS 17	NA	NA	5	0	20	0	0	0	5	0	0	0	0
Bacteroidota	Bacteroidia	Sphingobacteriales	env.OPS 17	NA	NA	0	0	0	0	0	0	4	0	0	0	0
Bacteroidota	Bacteroidia	Sphingobacteriales	NA	NA	NA	0	0	0	0	0	0	14	0	0	0	0
Bacteroidota	Bacteroidia	Sphingobacteriales	KD3-93	NA	NA	0	0	0	0	0	0	0	0	0	0	0
Bacteroidota	Bacteroidia	Sphingobacteriales	AKYH767	NA	NA	0	0	49	0	0	0	0	0	0	0	0
Bacteroidota	Bacteroidia	Sphingobacteriales	env.OPS 17	NA	NA	7	0	0	0	0	0	0	0	0	0	0
Bacteroidota	Bacteroidia	Chitinophagales	Chitinophagaceae	Dinghuibacter	NA	0	0	5	0	0	0	0	0	0	0	0
Bacteroidota	Bacteroidia	Chitinophagales	Chitinophagaceae	Dinghuibacter	NA	0	0	4	0	0	0	0	0	0	0	0
Bacteroidota	Bacteroidia	Sphingobacteriales	Lentimicrobiaceae	NA	NA	0	0	0	0	0	0	0	0	0	0	0
Bacteroidota	Bacteroidia	Sphingobacteriales	NA	NA	NA	0	17	0	0	0	0	0	0	0	0	0
Bacteroidota	Bacteroidia	Chitinophagales	Saprospiraceae	NA	NA	0	0	0	0	0	0	0	0	0	0	0
Bacteroidota	Bacteroidia	Chitinophagales	Saprospiraceae	Candidatus Aquirestis	NA	0	0	0	0	0	0	0	0	0	0	0
Bacteroidota	Bacteroidia	Chitinophagales	Saprospiraceae	NA	NA	0	0	1	0	0	0	0	0	0	0	0
Bacteroidota	Bacteroidia	Chitinophagales	Saprospiraceae	Lewinella	antarctica	0	0	0	6	0	12	0	0	0	0	0
Bacteroidota	Bacteroidia	Chitinophagales	Saprospiraceae	Lewinella	antarctica	0	4	0	3	0	8	0	0	0	0	0
Bacteroidota	Bacteroidia	Chitinophagales	Chitinophagaceae	Dinghuibacter	NA	623	0	0	0	0	0	0	0	0	0	0
Bacteroidota	Bacteroidia	Chitinophagales	Chitinophagaceae	Aurantisolimonas	NA	10	0	0	0	0	0	0	0	0	0	0
Bacteroidota	Bacteroidia	Chitinophagales	Saprospiraceae	NA	NA	0	0	0	0	0	0	0	0	0	0	0
Bacteroidota	Bacteroidia	Bacteroidales	NA	NA	NA	0	0	0	3	0	0	0	0	0	0	0
Bacteroidota	Bacteroidia	Sphingobacteriales	LiUU-11-161	NA	NA	11	0	0	0	0	0	0	0	0	0	0
Bacteroidota	Bacteroidia	Chitinophagales	Saprospiraceae	Lewinella	persica	0	265	0	0	0	0	0	0	0	0	0
Bacteroidota	Bacteroidia	Chitinophagales	Saprospiraceae	Lewinella	NA	0	2	0	0	0	0	0	0	0	0	0
Bacteroidota	Bacteroidia	Chitinophagales	Saprospiraceae	Lewinella	NA	0	250	0	54	0	23	0	0	0	0	0
Bacteroidota	Bacteroidia	Chitinophagales	Saprospiraceae	Lewinella	NA	0	78	0	0	0	0	0	0	0	0	0
Bacteroidota	Bacteroidia	Chitinophagales	Saprospiraceae	Lewinella	NA	0	0	0	0	0	2	0	0	0	0	0
Bacteroidota	Bacteroidia	Chitinophagales	Saprospiraceae	Lewinella	NA	0	157	0	0	0	0	0	0	0	0	0
Bacteroidota	Bacteroidia	Chitinophagales	Saprospiraceae	Lewinella	NA	0	0	0	0	0	2	0	0	0	0	0
Bacteroidota	Bacteroidia	Chitinophagales	Saprospiraceae	Lewinella	NA	0	23	0	0	0	0	0	0	0	0	0
Bacteroidota	Bacteroidia	Chitinophagales	Saprospiraceae	Lewinella	agarilytica	0	13	0	22	0	34	0	0	0	0	0
Bacteroidota	Bacteroidia	Chitinophagales	Saprospiraceae	Lewinella	NA	0	0	0	0	0	2	0	0	0	0	0
Bacteroidota	Bacteroidia	Chitinophagales	Saprospiraceae	Lewinella	agarilytica	0	71	0	0	0	7	0	0	0	0	0
Bacteroidota	Bacteroidia	Chitinophagales	Saprospiraceae	Lewinella	NA	0	33	0	0	0	0	0	0	0	0	0
Bacteroidota	Bacteroidia	Chitinophagales	Saprospiraceae	NA	NA	0	0	0	0	0	0	0	0	0	0	0
Bacteroidota	Bacteroidia	Chitinophagales	Chitinophagaceae	NA	NA	0	0	0	0	0	0	16	0	0	0	0
Bacteroidota	Bacteroidia	Sphingobacteriales	env.OPS 17	NA	NA	0	0	0	0	0	0	7	0	0	0	0
Bacteroidota	Bacteroidia	Chitinophagales	Saprospiraceae	Lewinella	NA	0	17	0	0	0	0	0	0	0	0	0
Bacteroidota	Bacteroidia	Chitinophagales	Saprospiraceae	NA	NA	87	0	0	0	0	0	0	0	0	0	0
Bacteroidota	Bacteroidia	Chitinophagales	Saprospiraceae	NA	NA	18	0	0	0	0	0	0	0	0	0	0
Bacteroidota	Bacteroidia	Chitinophagales	Saprospiraceae	NA	NA	0	0	0	0	0	0	0	0	0	0	0
Bacteroidota	Bacteroidia	Chitinophagales	Saprospiraceae	NA	NA	0	0	0	0	0	0	15	0	0	0	0
Bacteroidota	Bacteroidia	Chitinophagales	Saprospiraceae	NA	NA	45	0	0	0	0	0	0	0	0	0	0
Bacteroidota	Bacteroidia	Chitinophagales	Saprospiraceae	NA	NA	6	0	0	0	0	0	0	0	0	0	0
Bacteroidota	Bacteroidia	Chitinophagales	Saprospiraceae	NA	NA	13	0	0	0	0	0	0	0	0	0	0
Bacteroidota	Bacteroidia	Chitinophagales	Chitinophagaceae	Ferruginibacter	NA	0	0	0	0	0	0	27	0	0	0	0
Bacteroidota	Bacteroidia	Chitinophagales	Chitinophagaceae	Ferruginibacter	NA	0	0	0	0	0	0	19	0	0	0	0
Bacteroidota	Bacteroidia	Chitinophagales	Chitinophagaceae	Ferruginibacter	NA	0	0	0	0	0	0	9	0	0	0	0
Bacteroidota	Bacteroidia	Chitinophagales	Saprospiraceae	NA	NA	1	0	0	0	0	0	0	0	0	0	0
Bacteroidota	Bacteroidia	Chitinophagales	NA	NA	NA	0	0	24	0	0	0	0	0	0	0	0
Bacteroidota	Bacteroidia	Chitinophagales	Chitinophagaceae	Ferruginibacter	NA	0	0	0	0	0	0	85	0	0	0	0
Bacteroidota	Bacteroidia	Chitinophagales	Chitinophagaceae	Ferruginibacter	NA	0	0	0	0	0	0	2	0	0	0	0
Bacteroidota	Bacteroidia	Chitinophagales	Chitinophagaceae	Ferruginibacter	NA	0	0	0	0	0	0	73	0	0	0	0
Bacteroidota	Bacteroidia	Chitinophagales	Chitinophagaceae	Ferruginibacter	NA	0	0	4	0	0	0	0	0	0	0	0
Bacteroidota	Bacteroidia	Chitinophagales	Chitinophagaceae	Ferruginibacter	NA	0	0	10	0	0	0	0	0	0	0	0
Bacteroidota	Bacteroidia	Chitinophagales	Chitinophagaceae	Ferruginibacter	NA	0	0	0	0	0	0	30	0	0	0	0
Bacteroidota	Bacteroidia	Chitinophagales	Chitinophagaceae	Ferruginibacter	NA	6	0	0	0	0	0	0	0	0	0	0
Bacteroidota	Bacteroidia	Chitinophagales	Chitinophagaceae	NA	NA	0	0	0	0	0	0	0	0	0	0	0
Bacteroidota	Bacteroidia	Chitinophagales	Chitinophagaceae	Ferruginibacter	NA	54	0	0	0	0	0	0	0	0	0	0
Bacteroidota	Bacteroidia	Chitinophagales	Chitinophagaceae	Ferruginibacter	NA	0	0	0	0	0	0	0	0	0	0	0
Bacteroidota	Bacteroidia	Chitinophagales	Chitinophagaceae	Ferruginibacter	NA	26	0	0	0	0	0	0	0	0	0	0
Bacteroidota	Bacteroidia	Chitinophagales	Chitinophagaceae	Ferruginibacter	NA	0	0	0	0	0	0	0	0	0	0	0
Bacteroidota	Bacteroidia	Chitinophagales	Chitinophagaceae	Ferruginibacter	NA	0	0	0	0	0	0	17	0	0	0	0
Bacteroidota	Bacteroidia	Chitinophagales	Chitinophagaceae	NA	NA	0	0	0	0	0	0	1	0	0	0	0
Bacteroidota	Bacteroidia	Chitinophagales	Chitinophagaceae	Ferruginibacter	NA	0	0	0	1	0	11	0	0	0	0	0
Bacteroidota	Bacteroidia	Chitinophagales	Chitinophagaceae	Ferruginibacter	NA	0	0	0	1	0	0	0	0	0	0	0
Bacteroidota	Bacteroidia	Chitinophagales	Chitinophagaceae	Ferruginibacter	NA	0	0	0	0	0	0	0	0	0	0	0
Bacteroidota	Bacteroidia	Chitinophagales	Chitinophagaceae	Ferruginibacter	NA	0	0	38	0	0	0	0	0	0	0	0
Bacteroidota	Bacteroidia	Chitinophagales	Chitinophagaceae	Ferruginibacter	NA	192	0	53	0	0	0	170	0	0	0	0
Bacteroidota	Bacteroidia	Chitinophagales	Chitinophagaceae	Sediminibacterium	NA	0	0	19	0	0	0	0	0	0	0	0
Bacteroidota	Bacteroidia	Chitinophagales	Chitinophagaceae	Sediminibacterium	NA	0	0	0	0	0	0	0	0	0	0	0
Bacteroidota	Bacteroidia	Chitinophagales	Chitinophagaceae	Ferruginibacter	NA	0	0	0	0	0	0	0	0	0	0	0
Bacteroidota	Bacteroidia	Chitinophagales	Chitinophagaceae	Ferruginibacter	NA	0	0	0	0	0	0	0	0	0	0	0
Bacteroidota	Bacteroidia	Chitinophagales	NA	NA	NA	0	38	0	15	0	3	0	0	0	0	0
Bacteroidota	Bacteroidia	Sphingobacteriales	Lentimicrobiaceae	NA	NA	0	0	0	0	0	0	0	0	0	0	0
Bacteroidota	Bacteroidia	Sphingobacteriales	AKYH767	NA	NA	0	0	0	0	0	0	19	0	0	0	0
Bacteroidota	Bacteroidia	Chitinophagales	Chitinophagaceae	Terrimonas	NA	0	0	3	0	0	0	0	0	0	0	0
Bacteroidota	Bacteroidia	Chitinophagales	Chitinophagaceae	Terrimonas	NA	0	0	0	0	0	0	8	0	0	0	0
Bacteroidota	Bacteroidia	Chitinophagales	Chitinophagaceae	Terrimonas	NA	100	0	0	0	0	0	0	0	0	0	0
Bacteroidota	Bacteroidia	Chitinophagales	Chitinophagaceae	Terrimonas	NA	0	0	0	0	0	0	7	0	0	0	0
Bacteroidota	Bacteroidia	Chitinophagales	Chitinophagaceae	Aurantisolimonas	NA	14	0	0	0	0	0	0	0	0	0	0
Bacteroidota	Bacteroidia	Chitinophagales	Chitinophagaceae	Terrimonas	NA	0	0	9	0	0	0	0	0	0	0	0
Bacteroidota	Bacteroidia	Chitinophagales	Chitinophagaceae	NA	NA	0	0	0	0	0	0	0	0	0	0	0
Bacteroidota	Bacteroidia	Chitinophagales	Chitinophagaceae	Ferruginibacter	NA	0	0	0	2	0	0	0	0	0	0	0
Bacteroidota	Bacteroidia	Chitinophagales	Chitinophagaceae	Ferruginibacter	NA	0	0	0	2	0	0	0	0	0	0	0
Bacteroidota	Bacteroidia	Chitinophagales	Saprospiraceae	NA	NA	29	0	0	0	0	0	0	0	0	0	0
Bacteroidota	Bacteroidia	Chitinophagales	Chitinophagaceae	Ferruginibacter	NA	0	0	0	0	0	0	19	0	0	0	0
Bacteroidota	Bacteroidia	Chitinophagales	Chitinophagaceae	Segetibacter	NA	6	0	0	0	0	0	0	0	0	0	0
Bacteroidota	Bacteroidia	Chitinophagales	Chitinophagaceae	Ferruginibacter	NA	0	0	0	0	0	0	0	0	0	0	0
Bacteroidota	Bacteroidia	Chitinophagales	Chitinophagaceae	Ferruginibacter	NA	0	0	0	0	0	0	10	0	0	0	0
Bacteroidota	Bacteroidia	Chitinophagales	Chitinophagaceae	Ferruginibacter	NA	113	0	0	0	0	0	0	0	0	0	0
Bacteroidota	Bacteroidia	Chitinophagales	Chitinophagaceae	Aurantisolimonas	NA	0	0	0	0	0	0	0	0	0	0	0
Bacteroidota	Bacteroidia	Chitinophagales	Chitinophagaceae	Ferruginibacter	NA	0	0	0	0	0	3	0	0	0	0	0
Bacteroidota	Bacteroidia	Chitinophagales	Chitinophagaceae	Ferruginibacter	NA	11	0	0	0	16	6	0	0	0	0	0
Bacteroidota	Bacteroidia	Chitinophagales	Chitinophagaceae	Ferruginibacter	NA	154	0	0	0	0	0	0	0	0	0	0
Bacteroidota	Bacteroidia	Chitinophagales	Chitinophagaceae	Ferruginibacter	NA	0	0	0	0	7	0	0	0	0	0	0
Bacteroidota	Bacteroidia	Chitinophagales	Chitinophagaceae	Ferruginibacter	NA	0	0	0	0	0	0	0	0	0	0	0
Bacteroidota	Bacteroidia	Chitinophagales	Chitinophagaceae	Ferruginibacter	NA	0	0	0	0	0	0	0	0	0	0	0
Bacteroidota	Bacteroidia	Chitinophagales	Chitinophagaceae	Ferruginibacter	NA	0	0	0	0	0	0	0	0	0	0	0
Bacteroidota	Bacteroidia	Chitinophagales	Chitinophagaceae	Ferruginibacter	NA	0	0	0	0	0	0	0	0	0	0	0
Bacteroidota	Bacteroidia	Chitinophagales	Chitinophagaceae	Ferruginibacter	NA	0	0	0	0	77	0	0	0	0	0	0
Bacteroidota	Bacteroidia	Chitinophagales	Chitinophagaceae	Flavisolibacter	NA	0	0	5	0	0	0	0	0	0	0	0
Bacteroidota	Bacteroidia	Chitinophagales	Chitinophagaceae	Segetibacter	NA	0	0	0	0	26	0	0	0	0	0	0
Bacteroidota	Bacteroidia	Chitinophagales	Chitinophagaceae	Segetibacter	NA	0	0	0	0	483	0	0	0	0	0	0
Bacteroidota	Bacteroidia	Chitinophagales	Chitinophagaceae	NA	NA	3	0	0	0	0	0	0	0	0	0	0
Bacteroidota	Bacteroidia	Chitinophagales	Chitinophagaceae	NA	NA	0	0	5	0	0	0	0	0	0	0	0
Bacteroidota	Bacteroidia	Chitinophagales	Chitinophagaceae	Sediminibacterium	NA	0	0	0	0	0	0	14	0	0	0	0
Bacteroidota	Bacteroidia	Chitinophagales	Chitinophagaceae	Aurantisolimonas	NA	0	0	0	0	0	0	2	0	0	0	0
Bacteroidota	Bacteroidia	Chitinophagales	Chitinophagaceae	NA	NA	0	0	0	0	0	0	21	0	0	0	0
Bacteroidota	Bacteroidia	Chitinophagales	Chitinophagaceae	Segetibacter	NA	6	0	0	0	0	0	0	0	0	0	0
Bacteroidota	Bacteroidia	Chitinophagales	Chitinophagaceae	Ferruginibacter	NA	0	0	0	0	0	0	0	0	0	0	0
Bacteroidota	Bacteroidia	Chitinophagales	Chitinophagaceae	Ferruginibacter	NA	0	0	0	0	0	0	0	0	0	0	0
Bacteroidota	Bacteroidia	Chitinophagales	Chitinophagaceae	Ferruginibacter	NA	0	0	0	0	0	0	0	0	0	0	0
Bacteroidota	Bacteroidia	Chitinophagales	Chitinophagaceae	Ferruginibacter	NA	0	0	0	0	0	0	0	0	0	0	0
Bacteroidota	Bacteroidia	Chitinophagales	Chitinophagaceae	Ferruginibacter	NA	28	0	0	0	0	0	0	0	0	0	0
Bacteroidota	Bacteroidia	Chitinophagales	Chitinophagaceae	Ferruginibacter	NA	14	0	0	0	0	0	0	0	0	0	0
Bacteroidota	Bacteroidia	Chitinophagales	Chitinophagaceae	NA	NA	98	0	0	0	0	0	0	0	0	0	0
Bacteroidota	Bacteroidia	Chitinophagales	Chitinophagaceae	Aurantisolimonas	NA	0	0	107	0	0	0	0	0	0	0	0
Bacteroidota	Bacteroidia	Chitinophagales	Chitinophagaceae	Ferruginibacter	NA	3	0	0	0	0	0	0	0	0	0	0
Bacteroidota	Bacteroidia	Chitinophagales	Chitinophagaceae	Ferruginibacter	NA	7	0	0	0	0	0	0	0	0	0	0
Bacteroidota	Bacteroidia	Chitinophagales	Chitinophagaceae	NA	NA	5	0	0	0	0	0	0	0	0	0	0
Bacteroidota	Bacteroidia	Chitinophagales	Chitinophagaceae	Ferruginibacter	NA	0	0	0	0	0	3	0	0	0	0	0
Bacteroidota	Bacteroidia	Chitinophagales	Chitinophagaceae	Ferruginibacter	NA	0	0	0	0	0	4	0	0	0	0	0
Bacteroidota	Bacteroidia	Chitinophagales	Chitinophagaceae	Sediminibacterium	NA	0	0	0	0	0	0	0	0	0	0	0
Bacteroidota	Bacteroidia	Chitinophagales	Chitinophagaceae	Sediminibacterium	NA	0	0	0	0	0	0	0	0	0	0	0
Bacteroidota	Bacteroidia	Chitinophagales	Chitinophagaceae	Sediminibacterium	NA	7	0	0	0	0	0	24	0	0	0	0
Bacteroidota	Bacteroidia	Chitinophagales	Chitinophagaceae	NA	NA	0	0	0	0	0	0	0	0	0	0	0
Bacteroidota	Bacteroidia	Chitinophagales	Chitinophagaceae	Sediminibacterium	NA	0	0	0	0	0	0	0	0	0	0	0
Bacteroidota	Bacteroidia	Chitinophagales	Chitinophagaceae	Ferruginibacter	NA	0	0	0	0	0	0	0	0	0	0	0
Bacteroidota	Bacteroidia	Sphingobacteriales	NA	NA	NA	0	0	0	0	226	0	0	0	0	0	0
Bacteroidota	Bacteroidia	Sphingobacteriales	NA	NA	NA	32	0	0	0	1920	0	37	0	0	0	0
Bacteroidota	Bacteroidia	Sphingobacteriales	NS11-12 marine group	NA	NA	0	0	0	0	0	0	1	0	0	0	0
Bacteroidota	Bacteroidia	Flavobacteriales	Flavobacteriaceae	Flavobacterium	cutihirudinis	0	0	0	0	1	0	0	0	0	0	0
Bacteroidota	Bacteroidia	Sphingobacteriales	NA	NA	NA	37	0	0	0	2560	3	0	0	0	0	0
Bacteroidota	Bacteroidia	Sphingobacteriales	NA	NA	NA	0	0	0	0	79	0	0	0	0	0	0
Bacteroidota	Bacteroidia	Sphingobacteriales	NA	NA	NA	0	0	0	0	1	0	0	0	0	0	0
Bacteroidota	Bacteroidia	Sphingobacteriales	NA	NA	NA	0	0	0	0	74	0	0	0	0	0	0
Bacteroidota	Bacteroidia	Sphingobacteriales	Lentimicrobiaceae	NA	NA	0	0	278	0	0	0	0	0	0	0	0
Bacteroidota	Bacteroidia	Sphingobacteriales	Lentimicrobiaceae	NA	NA	0	0	0	0	0	0	0	0	0	0	0
Bacteroidota	Bacteroidia	Chitinophagales	Chitinophagaceae	Ferruginibacter	NA	0	0	0	0	0	0	0	0	0	0	0
Bacteroidota	Bacteroidia	Chitinophagales	Chitinophagaceae	Ferruginibacter	NA	0	0	0	1	0	0	0	0	0	0	0
Bacteroidota	Bacteroidia	Chitinophagales	Chitinophagaceae	Ferruginibacter	NA	0	0	0	1	595	0	0	0	0	0	0
Bacteroidota	Bacteroidia	Chitinophagales	Chitinophagaceae	Ferruginibacter	NA	0	0	5	0	0	3	0	0	0	0	0
Bacteroidota	Bacteroidia	Chitinophagales	Chitinophagaceae	Ferruginibacter	NA	0	0	0	0	0	0	0	0	0	0	0
Bacteroidota	Bacteroidia	Chitinophagales	Chitinophagaceae	Ferruginibacter	NA	0	0	0	0	0	0	9	0	0	0	0
Bacteroidota	Bacteroidia	Chitinophagales	Chitinophagaceae	Ferruginibacter	NA	0	0	0	0	0	0	3	0	0	0	0
Bacteroidota	Bacteroidia	Chitinophagales	Chitinophagaceae	NA	NA	0	0	0	0	1	0	0	0	0	0	0
Bacteroidota	Bacteroidia	Chitinophagales	Chitinophagaceae	Ferruginibacter	NA	0	0	0	0	385	0	0	0	0	0	0
Bacteroidota	Bacteroidia	Chitinophagales	Chitinophagaceae	Ferruginibacter	NA	0	2	0	0	464	0	0	0	0	0	0
Bacteroidota	Bacteroidia	Sphingobacteriales	NA	NA	NA	0	0	7	0	0	0	0	0	0	0	0
Bacteroidota	Bacteroidia	Sphingobacteriales	NA	NA	NA	0	0	0	0	0	0	3	0	0	0	0
Bacteroidota	Bacteroidia	Chitinophagales	Chitinophagaceae	Ferruginibacter	NA	4	0	0	0	28	0	0	0	0	0	0
Bacteroidota	Bacteroidia	Chitinophagales	Chitinophagaceae	Ferruginibacter	NA	3	0	32	0	0	3	0	0	0	0	0
Bacteroidota	Bacteroidia	Chitinophagales	Chitinophagaceae	Ferruginibacter	NA	0	0	0	0	0	0	107	0	0	0	0
Bacteroidota	Bacteroidia	Chitinophagales	Chitinophagaceae	Ferruginibacter	NA	0	0	0	0	0	0	0	0	0	0	0
Bacteroidota	Bacteroidia	Chitinophagales	Chitinophagaceae	Ferruginibacter	NA	206	0	0	0	0	0	0	0	0	0	0
Bacteroidota	Bacteroidia	Chitinophagales	Chitinophagaceae	Ferruginibacter	NA	0	0	0	0	0	8	0	0	0	0	0
Bacteroidota	Bacteroidia	Sphingobacteriales	S15-21	NA	NA	26	0	3	0	0	0	0	0	0	0	0
Bacteroidota	Bacteroidia	Sphingobacteriales	S15-21	NA	NA	0	0	0	0	0	0	0	0	0	0	0
Bacteroidota	Bacteroidia	Sphingobacteriales	FFCH9454	NA	NA	0	0	0	0	235	0	0	0	0	0	0
Bacteroidota	Bacteroidia	Sphingobacteriales	S15-21	NA	NA	0	0	0	0	0	0	0	0	0	0	0
Bacteroidota	Bacteroidia	Sphingobacteriales	FFCH9454	NA	NA	0	0	0	0	0	0	0	0	0	0	0
Bacteroidota	Bacteroidia	Sphingobacteriales	LiUU-11-161	NA	NA	0	0	209	0	0	0	0	0	0	0	0
Bacteroidota	Bacteroidia	Chitinophagales	Chitinophagaceae	Terrimonas	NA	0	0	173	0	0	0	0	0	0	0	0
Bacteroidota	Bacteroidia	Chitinophagales	Chitinophagaceae	NA	NA	0	0	114	0	0	0	0	0	0	0	0
Bacteroidota	Bacteroidia	Chitinophagales	Chitinophagaceae	UTBCD1	NA	0	0	166	0	0	0	0	0	0	0	0
Bacteroidota	Bacteroidia	Chitinophagales	Chitinophagaceae	NA	NA	3	0	0	0	0	0	0	0	0	0	0
Bacteroidota	Bacteroidia	Chitinophagales	Chitinophagaceae	NA	NA	0	0	56	0	0	0	0	0	0	0	0
Bacteroidota	Bacteroidia	Chitinophagales	Chitinophagaceae	UTBCD1	NA	0	0	0	0	0	0	25	0	0	0	0
Bacteroidota	Bacteroidia	Chitinophagales	Chitinophagaceae	UTBCD1	NA	0	0	286	0	0	0	0	0	0	0	0
Bacteroidota	Bacteroidia	Chitinophagales	Chitinophagaceae	NA	NA	0	0	0	0	0	0	0	0	0	0	0
Bacteroidota	Bacteroidia	Chitinophagales	Chitinophagaceae	Terrimonas	NA	0	0	15	0	0	0	0	0	0	0	0
Bacteroidota	Bacteroidia	Chitinophagales	Chitinophagaceae	Flavihumibacter	NA	0	0	0	0	0	0	0	0	0	0	0
Bacteroidota	Bacteroidia	Chitinophagales	Chitinophagaceae	Flavihumibacter	NA	48	0	0	0	0	0	0	0	0	0	0
Bacteroidota	Bacteroidia	Chitinophagales	Chitinophagaceae	Terrimonas	NA	81	0	0	0	0	0	25	0	0	0	0
Bacteroidota	Bacteroidia	Chitinophagales	Chitinophagaceae	Terrimonas	NA	0	0	0	0	0	0	9	0	0	0	0
Bacteroidota	Bacteroidia	Chitinophagales	Chitinophagaceae	NA	NA	0	0	0	0	0	0	2	0	0	0	0
Bacteroidota	Bacteroidia	Chitinophagales	Chitinophagaceae	Terrimonas	NA	0	0	0	0	0	0	36	0	0	0	0
Bacteroidota	Bacteroidia	Chitinophagales	Chitinophagaceae	NA	NA	0	0	0	0	0	0	0	0	0	0	0
Bacteroidota	Bacteroidia	Chitinophagales	Chitinophagaceae	UTBCD1	NA	0	0	53	0	0	0	0	0	0	0	0
Bacteroidota	Bacteroidia	Chitinophagales	Chitinophagaceae	Ferruginibacter	NA	0	0	15	0	456	0	0	0	0	0	0
Bacteroidota	Bacteroidia	Chitinophagales	Chitinophagaceae	Ferruginibacter	NA	0	0	0	0	7	0	0	0	0	0	0
Bacteroidota	Bacteroidia	Chitinophagales	Chitinophagaceae	Terrimonas	NA	51	0	0	0	0	0	0	0	0	0	0
Bacteroidota	Bacteroidia	Chitinophagales	Chitinophagaceae	Lacibacter	NA	6	0	0	0	0	0	0	0	0	0	0
Bacteroidota	Bacteroidia	Chitinophagales	Chitinophagaceae	Lacibacter	NA	21	0	48	0	0	0	0	0	0	0	0
Bacteroidota	Bacteroidia	Chitinophagales	Chitinophagaceae	NA	NA	0	0	10	0	0	0	0	0	0	0	0
Bacteroidota	Bacteroidia	Chitinophagales	Chitinophagaceae	NA	NA	0	0	9	0	0	0	0	0	0	0	0
Bacteroidota	Bacteroidia	Chitinophagales	Chitinophagaceae	NA	NA	0	0	0	0	2	0	0	0	0	0	0
Bacteroidota	Bacteroidia	Chitinophagales	Chitinophagaceae	NA	NA	0	0	0	0	0	0	0	0	0	0	0
Bacteroidota	Bacteroidia	Chitinophagales	Chitinophagaceae	NA	NA	0	0	3	0	0	1	0	0	0	0	0
Bacteroidota	Bacteroidia	Chitinophagales	Chitinophagaceae	NA	NA	14	0	0	0	1004	1	0	0	0	0	0
Bacteroidota	Bacteroidia	Chitinophagales	Chitinophagaceae	Ferruginibacter	NA	0	1	0	0	0	0	0	0	0	0	0
Bacteroidota	Bacteroidia	Chitinophagales	Chitinophagaceae	NA	NA	0	0	0	0	0	0	0	0	0	0	0
Bacteroidota	Bacteroidia	Chitinophagales	Chitinophagaceae	NA	NA	0	0	0	0	0	5	0	0	0	0	0
Bacteroidota	Bacteroidia	Chitinophagales	Chitinophagaceae	NA	NA	0	0	0	0	34	0	0	0	0	0	0
Bacteroidota	Bacteroidia	Chitinophagales	Chitinophagaceae	NA	NA	0	0	0	0	0	0	0	0	0	0	0
Bacteroidota	Bacteroidia	Chitinophagales	Chitinophagaceae	NA	NA	0	0	0	0	0	5	46	0	0	0	0
Bacteroidota	Bacteroidia	Chitinophagales	Chitinophagaceae	NA	NA	7	0	0	0	0	0	21	0	0	0	0
Bacteroidota	Bacteroidia	Chitinophagales	Chitinophagaceae	NA	NA	1	0	0	0	0	0	0	0	0	0	0
Bacteroidota	Bacteroidia	Chitinophagales	Chitinophagaceae	Ferruginibacter	NA	0	0	0	0	0	0	11	0	0	0	0
Bacteroidota	Bacteroidia	Chitinophagales	Chitinophagaceae	Terrimonas	NA	66	0	0	0	0	0	0	0	0	0	0
Bacteroidota	Bacteroidia	Chitinophagales	NA	NA	NA	0	0	0	0	0	0	0	0	0	0	0
Bacteroidota	Bacteroidia	Chitinophagales	Saprospiraceae	NA	NA	0	0	0	0	0	0	0	0	0	0	0
Bacteroidota	Bacteroidia	Chitinophagales	Saprospiraceae	NA	NA	0	0	0	0	0	0	6	0	0	0	0
Bacteroidota	Bacteroidia	Chitinophagales	Saprospiraceae	NA	NA	17	0	0	0	0	0	0	0	0	0	0
Bacteroidota	Bacteroidia	Chitinophagales	Saprospiraceae	NA	NA	0	0	114	0	0	0	0	0	0	0	0
Bacteroidota	Bacteroidia	Chitinophagales	Saprospiraceae	NA	NA	0	0	59	0	0	4	0	0	0	0	0
Bacteroidota	Bacteroidia	Chitinophagales	Saprospiraceae	NA	NA	0	0	68	0	0	0	0	0	0	0	0
Bacteroidota	Bacteroidia	Chitinophagales	Saprospiraceae	NA	NA	0	0	0	0	0	0	7	0	0	0	0
Bacteroidota	Bacteroidia	Chitinophagales	Chitinophagaceae	Ferruginibacter	NA	0	0	0	0	0	0	0	0	0	0	0
Bacteroidota	Bacteroidia	Chitinophagales	Saprospiraceae	NA	NA	0	0	0	0	0	0	4	0	0	0	0
Bacteroidota	Bacteroidia	Chitinophagales	Chitinophagaceae	Aurantisolimonas	NA	0	0	0	0	0	0	0	0	0	0	0
Bacteroidota	Bacteroidia	Chitinophagales	Chitinophagaceae	Aurantisolimonas	NA	8	0	0	0	0	0	0	0	0	0	0
Bacteroidota	Bacteroidia	Chitinophagales	Chitinophagaceae	Aurantisolimonas	NA	0	0	0	0	0	0	0	0	0	0	0
Bacteroidota	Bacteroidia	Chitinophagales	Chitinophagaceae	Ferruginibacter	NA	0	0	0	0	0	0	0	0	0	0	0
Bacteroidota	Bacteroidia	Chitinophagales	Saprospiraceae	NA	NA	1	0	0	0	0	0	0	0	0	0	0
Bacteroidota	Bacteroidia	Chitinophagales	Saprospiraceae	NA	NA	1	0	0	0	0	0	0	0	0	0	0
Bacteroidota	Bacteroidia	Chitinophagales	Saprospiraceae	NA	NA	0	0	168	0	0	0	0	0	0	0	0
Bacteroidota	Bacteroidia	Chitinophagales	Saprospiraceae	Phaeodactylibacter	NA	28	0	0	0	0	0	0	0	0	0	0
Bacteroidota	Bacteroidia	Chitinophagales	Saprospiraceae	Aureispira	NA	0	0	0	0	0	5	0	0	0	0	0
Bacteroidota	Bacteroidia	Chitinophagales	Saprospiraceae	NA	NA	0	0	0	0	0	0	36	0	0	0	0
Bacteroidota	Bacteroidia	Chitinophagales	Saprospiraceae	Phaeodactylibacter	NA	0	0	7	0	0	0	0	0	0	0	0
Bacteroidota	Bacteroidia	Chitinophagales	Saprospiraceae	NA	NA	0	5	0	24	0	0	0	0	0	0	0
Bacteroidota	Bacteroidia	Sphingobacteriales	env.OPS 17	NA	NA	0	0	0	0	540	0	0	0	0	0	0
Bacteroidota	Bacteroidia	Sphingobacteriales	env.OPS 17	NA	NA	0	0	0	0	0	0	5	0	0	0	0
Bacteroidota	Bacteroidia	Sphingobacteriales	Sphingobacteriaceae	Pedobacter	lignilitoris	0	0	0	0	0	0	0	0	0	0	0
Bacteroidota	Bacteroidia	Sphingobacteriales	Sphingobacteriaceae	Pedobacter	lignilitoris	0	0	0	0	0	0	0	0	0	0	0
Bacteroidota	Bacteroidia	Sphingobacteriales	Sphingobacteriaceae	Pedobacter	arcticus	0	0	1	0	0	0	0	0	0	0	0
Bacteroidota	Bacteroidia	Sphingobacteriales	Sphingobacteriaceae	Pedobacter	daechungensis	0	0	0	0	0	0	0	0	0	0	0
Bacteroidota	Bacteroidia	Sphingobacteriales	Sphingobacteriaceae	Pedobacter	NA	0	0	0	0	0	0	0	0	0	0	0
Bacteroidota	Bacteroidia	Sphingobacteriales	Sphingobacteriaceae	Pedobacter	NA	6	0	0	0	0	0	0	0	0	0	0
Bacteroidota	Bacteroidia	Sphingobacteriales	LiUU-11-161	NA	NA	0	0	0	0	0	0	0	0	0	0	0
Bacteroidota	Bacteroidia	Sphingobacteriales	Sphingobacteriaceae	Pedobacter	daechungensis	0	0	11	0	0	0	0	0	0	0	0
Bacteroidota	Bacteroidia	Sphingobacteriales	Sphingobacteriaceae	Pedobacter	NA	0	0	0	0	0	0	0	0	0	0	0
Bacteroidota	Bacteroidia	Sphingobacteriales	Sphingobacteriaceae	Pedobacter	steynii	3	0	0	0	0	0	13	0	0	0	0
Bacteroidota	Bacteroidia	Sphingobacteriales	Sphingobacteriaceae	Pedobacter	NA	0	0	0	0	0	0	0	0	0	0	0
Bacteroidota	Bacteroidia	Sphingobacteriales	Sphingobacteriaceae	Pedobacter	NA	0	0	0	0	0	0	0	0	0	0	0
Bacteroidota	Bacteroidia	Sphingobacteriales	Sphingobacteriaceae	Pedobacter	NA	0	0	0	0	0	0	0	0	0	0	0
Bacteroidota	Bacteroidia	Sphingobacteriales	Sphingobacteriaceae	Pedobacter	NA	0	0	0	0	0	0	0	0	0	0	0
Bacteroidota	Bacteroidia	Sphingobacteriales	Sphingobacteriaceae	Pedobacter	cryoconitis	0	0	0	0	0	0	0	0	0	0	0
Bacteroidota	Bacteroidia	Sphingobacteriales	Sphingobacteriaceae	Pedobacter	NA	0	0	0	0	0	0	61	0	0	0	0
Bacteroidota	Bacteroidia	Sphingobacteriales	Sphingobacteriaceae	Pedobacter	NA	0	0	0	0	0	0	3	0	0	0	0
Bacteroidota	Bacteroidia	Sphingobacteriales	Sphingobacteriaceae	NA	NA	0	0	0	0	0	0	0	0	0	0	0
Bacteroidota	Bacteroidia	Sphingobacteriales	Sphingobacteriaceae	Pedobacter	rivuli	23	0	0	0	0	0	0	0	0	0	0
Bacteroidota	Bacteroidia	Sphingobacteriales	Sphingobacteriaceae	Pedobacter	rivuli	14	0	0	0	0	0	0	0	0	0	0
Bacteroidota	Bacteroidia	Sphingobacteriales	Sphingobacteriaceae	Pedobacter	NA	0	0	0	0	728	0	0	0	0	0	0
Bacteroidota	Bacteroidia	Sphingobacteriales	Sphingobacteriaceae	Pedobacter	rivuli	0	0	0	0	0	0	0	0	0	0	0
Bacteroidota	Bacteroidia	Sphingobacteriales	Sphingobacteriaceae	Pedobacter	NA	0	0	0	0	0	0	0	0	0	0	0
Bacteroidota	Bacteroidia	Sphingobacteriales	Sphingobacteriaceae	Pedobacter	NA	0	0	0	0	0	0	0	0	0	0	0
Bacteroidota	Bacteroidia	Sphingobacteriales	LiUU-11-161	NA	NA	0	0	0	0	0	0	0	0	0	0	0
Bacteroidota	Bacteroidia	Sphingobacteriales	Sphingobacteriaceae	Pedobacter	rivuli	0	0	5	0	0	0	0	0	0	0	0
Bacteroidota	Bacteroidia	Sphingobacteriales	Sphingobacteriaceae	Pedobacter	aquaticus	5	0	0	0	231	0	0	0	0	0	0
Bacteroidota	Bacteroidia	Sphingobacteriales	env.OPS 17	NA	NA	6	0	0	0	0	0	0	0	0	0	0
Bacteroidota	Bacteroidia	Sphingobacteriales	env.OPS 17	NA	NA	0	0	0	0	3	0	0	0	0	0	0
Bacteroidota	Bacteroidia	Sphingobacteriales	env.OPS 17	NA	NA	23	0	0	0	0	0	0	0	0	0	0
Bacteroidota	Bacteroidia	Sphingobacteriales	env.OPS 17	NA	NA	0	0	12	0	0	0	0	0	0	0	0
Bacteroidota	Bacteroidia	Sphingobacteriales	env.OPS 17	NA	NA	0	0	0	0	0	0	13	0	0	0	0
Bacteroidota	Bacteroidia	Sphingobacteriales	env.OPS 17	NA	NA	0	0	0	0	0	0	0	0	0	0	0
Bacteroidota	Bacteroidia	Sphingobacteriales	env.OPS 17	NA	NA	27	0	0	0	0	0	0	0	0	0	0
Bacteroidota	Bacteroidia	Sphingobacteriales	env.OPS 17	NA	NA	0	0	0	0	0	0	30	0	0	0	0
Bacteroidota	Bacteroidia	Chitinophagales	Saprospiraceae	NA	NA	0	0	0	0	0	0	0	0	0	0	0
Bacteroidota	Bacteroidia	Sphingobacteriales	NA	NA	NA	3	0	0	0	0	0	0	0	0	0	0
Bacteroidota	Bacteroidia	Sphingobacteriales	FFCH9454	NA	NA	2	0	0	0	0	0	0	0	0	0	0
Bacteroidota	Bacteroidia	Sphingobacteriales	Sphingobacteriaceae	Pedobacter	aquaticus	0	0	0	0	0	0	0	0	0	0	0
Bacteroidota	Bacteroidia	Chitinophagales	Saprospiraceae	Aureispira	NA	7	0	0	0	0	0	0	0	0	0	0
Bacteroidota	Bacteroidia	Sphingobacteriales	NA	NA	NA	0	0	4	0	0	0	0	0	0	0	0
Bacteroidota	Bacteroidia	Chitinophagales	Saprospiraceae	Phaeodactylibacter	NA	0	0	0	0	0	0	2	0	0	0	0
Bacteroidota	Bacteroidia	Chitinophagales	Saprospiraceae	NA	NA	11	0	0	0	0	0	0	0	0	0	0
Bacteroidota	Bacteroidia	Chitinophagales	Saprospiraceae	NA	NA	0	0	1	0	0	0	0	0	0	0	0
Bacteroidota	Bacteroidia	Bacteroidetes VC2.1 Bac22	NA	NA	NA	3	0	0	0	0	0	0	0	0	0	0
Bacteroidota	Bacteroidia	Bacteroidetes VC2.1 Bac22	NA	NA	NA	0	0	48	0	0	0	0	0	0	0	0
Bacteroidota	Bacteroidia	Bacteroidetes VC2.1 Bac22	NA	NA	NA	0	0	0	0	0	0	18	0	0	0	0
Bacteroidota	Bacteroidia	Chitinophagales	Saprospiraceae	NA	NA	0	0	0	6	0	0	0	0	0	0	0
Bacteroidota	Bacteroidia	Chitinophagales	Saprospiraceae	NA	NA	0	1	0	0	0	0	0	0	0	0	0
Bacteroidota	Bacteroidia	Chitinophagales	Saprospiraceae	NA	NA	0	22	0	0	0	0	0	0	0	0	0
Bacteroidota	Bacteroidia	Chitinophagales	Saprospiraceae	NA	NA	0	18	0	0	0	24	0	0	0	0	0
Bacteroidota	Bacteroidia	Chitinophagales	NA	NA	NA	0	0	55	0	0	0	0	0	0	0	0
Bacteroidota	Bacteroidia	Sphingobacteriales	Lentimicrobiaceae	NA	NA	19	0	0	0	202	0	401	0	0	0	0
Bacteroidota	Bacteroidia	Sphingobacteriales	Sphingobacteriaceae	Mucilaginibacter	NA	0	0	0	0	0	0	0	0	0	0	0
Bacteroidota	Bacteroidia	Sphingobacteriales	Sphingobacteriaceae	Mucilaginibacter	NA	0	0	0	0	0	0	0	0	0	0	0
Bacteroidota	Bacteroidia	Chitinophagales	Chitinophagaceae	NA	NA	0	0	0	0	0	0	0	0	0	0	0
Bacteroidota	Bacteroidia	Chitinophagales	NA	NA	NA	0	0	5	0	0	0	14	0	0	0	0
Bacteroidota	Bacteroidia	Sphingobacteriales	Lentimicrobiaceae	NA	NA	0	0	0	0	0	0	0	0	0	0	0
Bacteroidota	Bacteroidia	Chitinophagales	Saprospiraceae	NA	NA	3	0	0	0	0	0	0	0	0	0	0
Bacteroidota	Bacteroidia	Chitinophagales	Saprospiraceae	NA	NA	0	0	15	0	0	0	0	0	0	0	0
Bacteroidota	Bacteroidia	Sphingobacteriales	Lentimicrobiaceae	NA	NA	7	0	0	0	0	0	0	0	0	0	0
Bacteroidota	Bacteroidia	Sphingobacteriales	Lentimicrobiaceae	NA	NA	0	0	0	0	0	0	4	0	0	0	0
Bacteroidota	Bacteroidia	Sphingobacteriales	Lentimicrobiaceae	NA	NA	9	0	0	0	0	0	0	0	0	0	0
Bacteroidota	Bacteroidia	Sphingobacteriales	Lentimicrobiaceae	NA	NA	35	0	0	0	0	0	0	0	0	0	0
Bacteroidota	Bacteroidia	Sphingobacteriales	Sphingobacteriaceae	Mucilaginibacter	NA	20	0	0	0	0	0	0	0	0	0	0
Bacteroidota	Bacteroidia	Sphingobacteriales	Sphingobacteriaceae	Mucilaginibacter	NA	0	0	0	0	0	0	0	0	0	0	0
Bacteroidota	Bacteroidia	Sphingobacteriales	FFCH9454	NA	NA	0	0	0	0	0	0	0	0	0	0	0
Bacteroidota	Bacteroidia	Chitinophagales	Saprospiraceae	NA	NA	30	0	0	0	0	0	0	0	0	0	0
Bacteroidota	Bacteroidia	Sphingobacteriales	Sphingobacteriaceae	Pedobacter	agrisoli	0	0	0	0	0	0	0	0	0	0	0
Bacteroidota	Bacteroidia	Sphingobacteriales	Sphingobacteriaceae	Pedobacter	NA	0	0	0	0	53	0	0	0	0	0	0
Bacteroidota	Bacteroidia	Sphingobacteriales	Sphingobacteriaceae	Pedobacter	NA	0	0	0	0	53	0	0	0	0	0	0
Bacteroidota	Bacteroidia	Sphingobacteriales	Sphingobacteriaceae	Pedobacter	NA	0	0	0	0	103	0	0	0	0	0	0
Bacteroidota	Bacteroidia	Sphingobacteriales	Sphingobacteriaceae	Pedobacter	agrisoli	0	0	0	0	0	0	0	0	0	0	0
Bacteroidota	Bacteroidia	Sphingobacteriales	Sphingobacteriaceae	NA	NA	0	0	0	0	0	0	0	0	0	0	0
Bacteroidota	Bacteroidia	Sphingobacteriales	Sphingobacteriaceae	Pedobacter	ruber	0	0	0	0	0	0	0	0	0	0	0
Bacteroidota	Bacteroidia	Sphingobacteriales	Sphingobacteriaceae	Pedobacter	NA	39	0	0	0	0	0	0	0	0	0	0
Bacteroidota	Bacteroidia	Sphingobacteriales	Sphingobacteriaceae	Pedobacter	NA	2	0	0	0	0	0	0	0	0	0	0
Bacteroidota	Bacteroidia	Sphingobacteriales	Sphingobacteriaceae	Pedobacter	ruber	11	0	0	0	0	0	0	0	0	0	0
Bacteroidota	Bacteroidia	Sphingobacteriales	Sphingobacteriaceae	Pedobacter	ruber	24	0	0	0	0	0	0	0	0	0	0
Bacteroidota	Bacteroidia	Sphingobacteriales	Sphingobacteriaceae	Pedobacter	NA	0	0	0	0	0	0	12	0	0	0	0
Bacteroidota	Bacteroidia	Sphingobacteriales	env.OPS 17	NA	NA	0	0	0	0	0	0	0	0	0	0	0
Bacteroidota	Bacteroidia	Sphingobacteriales	Sphingobacteriaceae	Pedobacter	alluvionis	0	0	0	0	352	0	0	0	0	0	0
Bacteroidota	Bacteroidia	Sphingobacteriales	Sphingobacteriaceae	Pedobacter	NA	0	0	0	0	0	0	0	0	0	0	0
Bacteroidota	Bacteroidia	Sphingobacteriales	Sphingobacteriaceae	Pedobacter	NA	0	0	0	0	0	0	0	0	0	0	0
Bacteroidota	Bacteroidia	Sphingobacteriales	Sphingobacteriaceae	Pedobacter	NA	0	0	0	0	0	0	0	0	0	0	0
Bacteroidota	Bacteroidia	Chitinophagales	NA	NA	NA	0	4	0	0	0	0	0	0	0	0	0
Bacteroidota	Bacteroidia	Chitinophagales	NA	NA	NA	0	0	0	9	0	3	0	0	0	0	0
Bacteroidota	Bacteroidia	Chitinophagales	NA	NA	NA	0	0	0	7	0	0	0	0	0	0	0
Bacteroidota	Bacteroidia	Chitinophagales	NA	NA	NA	0	10	0	0	0	0	0	0	0	0	0
Bacteroidota	Bacteroidia	Sphingobacteriales	env.OPS 17	NA	NA	7	0	0	0	0	0	0	0	0	0	0
Bacteroidota	Bacteroidia	Chitinophagales	NA	NA	NA	0	91	0	0	0	0	0	0	0	0	0
Bacteroidota	Bacteroidia	Chitinophagales	NA	NA	NA	0	54	0	0	0	0	0	0	0	0	0
Bacteroidota	Bacteroidia	Chitinophagales	NA	NA	NA	0	14	0	0	0	5	0	0	0	0	0
Bacteroidota	Bacteroidia	Chitinophagales	Saprospiraceae	NA	NA	0	0	0	0	0	0	10	0	0	0	0
Bacteroidota	Bacteroidia	Chitinophagales	Saprospiraceae	NA	NA	56	0	0	0	0	0	0	0	0	0	0
Patescibacteria	Saccharimonadia	Saccharimonadales	NA	NA	NA	0	0	0	0	0	0	3	0	0	0	0
Patescibacteria	Saccharimonadia	Saccharimonadales	NA	NA	NA	0	0	0	0	44	0	0	0	0	0	0
Patescibacteria	Saccharimonadia	Saccharimonadales	NA	NA	NA	4	0	0	0	927	0	0	0	0	0	0
Patescibacteria	Saccharimonadia	Saccharimonadales	NA	NA	NA	0	0	0	0	65	0	0	0	0	0	0
Patescibacteria	Saccharimonadia	Saccharimonadales	NA	NA	NA	0	0	0	0	0	0	0	0	0	0	0
Patescibacteria	Saccharimonadia	Saccharimonadales	NA	NA	NA	2	0	0	0	40	0	0	0	0	0	0
Patescibacteria	Saccharimonadia	Saccharimonadales	NA	NA	NA	6	0	0	0	0	0	0	0	0	0	0
Patescibacteria	Saccharimonadia	Saccharimonadales	NA	NA	NA	4	0	0	0	1	0	14	0	0	0	0
Patescibacteria	Saccharimonadia	Saccharimonadales	NA	NA	NA	0	0	0	0	5	0	0	0	0	0	0
Patescibacteria	Saccharimonadia	Saccharimonadales	NA	NA	NA	0	0	0	0	0	0	102	0	0	0	0
Patescibacteria	Saccharimonadia	Saccharimonadales	NA	NA	NA	0	0	0	0	0	0	7	0	0	0	0
Patescibacteria	Saccharimonadia	Saccharimonadales	NA	NA	NA	0	0	0	0	0	0	0	0	0	0	0
Patescibacteria	Saccharimonadia	Saccharimonadales	NA	NA	NA	0	0	0	0	0	0	10	0	0	0	0
Patescibacteria	Saccharimonadia	Saccharimonadales	NA	NA	NA	0	0	0	0	32	0	0	0	0	0	0
Patescibacteria	Saccharimonadia	Saccharimonadales	NA	NA	NA	0	0	0	0	0	0	0	0	0	0	0
Patescibacteria	Saccharimonadia	Saccharimonadales	NA	NA	NA	0	0	0	0	0	0	0	0	0	0	0
Patescibacteria	Saccharimonadia	Saccharimonadales	NA	NA	NA	0	0	0	0	0	0	0	0	0	0	0
Patescibacteria	Saccharimonadia	Saccharimonadales	NA	NA	NA	0	0	0	0	0	0	0	0	0	0	0
Patescibacteria	Saccharimonadia	Saccharimonadales	Saccharimonadaceae	TM7a	NA	0	0	0	0	8	0	0	0	0	0	0
Patescibacteria	Saccharimonadia	Saccharimonadales	NA	NA	NA	0	0	14	0	0	0	0	0	0	0	0
Patescibacteria	Saccharimonadia	Saccharimonadales	NA	NA	NA	0	0	4	0	0	0	0	0	0	0	0
Patescibacteria	Saccharimonadia	Saccharimonadales	NA	NA	NA	0	0	0	0	5	0	0	0	0	0	0
Patescibacteria	Saccharimonadia	Saccharimonadales	NA	NA	NA	0	0	5	0	0	0	0	0	0	0	0
Actinobacteriota	Actinobacteria	Nitriliruptorales	Nitriliruptoraceae	NA	NA	0	0	0	0	0	0	0	0	0	0	0
Actinobacteriota	Actinobacteria	Nitriliruptorales	Nitriliruptoraceae	NA	NA	0	5	0	0	0	0	0	0	0	0	0
Actinobacteriota	Actinobacteria	Nitriliruptorales	Nitriliruptoraceae	NA	NA	0	14	0	0	0	0	0	0	0	0	0
Actinobacteriota	Actinobacteria	Nitriliruptorales	Nitriliruptoraceae	NA	NA	0	0	0	0	0	0	0	0	0	0	0
Actinobacteriota	Actinobacteria	Nitriliruptorales	Nitriliruptoraceae	NA	NA	0	0	0	0	0	2	0	0	0	0	0
Actinobacteriota	Actinobacteria	Nitriliruptorales	Nitriliruptoraceae	NA	NA	0	0	0	0	0	2	0	0	0	0	0
Actinobacteriota	Actinobacteria	Nitriliruptorales	Nitriliruptoraceae	NA	NA	0	0	0	0	0	0	0	0	0	0	0
Actinobacteriota	Actinobacteria	Nitriliruptorales	Nitriliruptoraceae	NA	NA	0	9	0	0	0	0	0	0	0	0	0
Actinobacteriota	Actinobacteria	Nitriliruptorales	Nitriliruptoraceae	NA	NA	0	0	0	0	0	0	0	0	0	0	0
Bacteroidota	Bacteroidia	Cytophagales	Cyclobacteriaceae	Ekhidna	NA	0	0	7	0	0	0	0	0	0	0	0
Bdellovibrionota	Oligoflexia	Oligoflexales	Oligoflexaceae	Oligoflexus	NA	0	0	15	0	0	0	0	0	0	0	0
Bdellovibrionota	Oligoflexia	Oligoflexales	Oligoflexaceae	Oligoflexus	NA	32	0	0	0	0	0	13	0	0	0	0
Bdellovibrionota	Bdellovibrionia	Bdellovibrionales	Bdellovibrionaceae	Bdellovibrio	NA	0	0	0	0	0	0	0	0	0	0	0
Bdellovibrionota	Bdellovibrionia	Bdellovibrionales	Bdellovibrionaceae	Bdellovibrio	NA	0	0	0	0	0	0	0	0	0	0	0
Bdellovibrionota	Bdellovibrionia	Bdellovibrionales	Bdellovibrionaceae	Bdellovibrio	NA	1	0	0	0	0	0	0	0	0	0	0
Bdellovibrionota	Bdellovibrionia	Bdellovibrionales	Bdellovibrionaceae	Bdellovibrio	NA	15	0	0	0	0	0	0	0	0	0	0
Bdellovibrionota	Oligoflexia	Oligoflexales	Oligoflexaceae	Oligoflexus	NA	3	0	0	0	0	0	0	0	0	0	0
Bdellovibrionota	Oligoflexia	Oligoflexales	Oligoflexaceae	NA	NA	0	0	0	0	0	2	0	0	0	0	0
Bdellovibrionota	Oligoflexia	Oligoflexales	Oligoflexaceae	Oligoflexus	NA	0	0	0	0	0	0	0	0	0	0	0
Bdellovibrionota	Oligoflexia	Oligoflexales	Oligoflexaceae	Oligoflexus	NA	0	2	0	0	0	0	0	0	0	0	0
Bdellovibrionota	Oligoflexia	Oligoflexales	Oligoflexaceae	Oligoflexus	NA	0	0	0	0	0	0	0	0	0	0	0
Bdellovibrionota	Oligoflexia	Oligoflexales	Oligoflexaceae	Oligoflexus	NA	0	0	0	0	0	0	0	0	0	0	0
Bdellovibrionota	Oligoflexia	Oligoflexales	Oligoflexaceae	Oligoflexus	NA	59	0	0	0	0	0	0	0	0	0	0
Bdellovibrionota	Oligoflexia	Oligoflexales	Oligoflexaceae	Oligoflexus	NA	0	0	187	0	0	0	0	0	0	0	0
Bdellovibrionota	Bdellovibrionia	Bdellovibrionales	Bdellovibrionaceae	Bdellovibrio	NA	7	0	0	0	0	0	0	0	0	0	0
Bdellovibrionota	Bdellovibrionia	Bacteriovoracales	Bacteriovoracaceae	Peredibacter	NA	0	0	0	0	0	0	0	0	0	0	0
Bdellovibrionota	Bdellovibrionia	Bacteriovoracales	Bacteriovoracaceae	Peredibacter	NA	0	0	0	0	0	0	0	0	0	0	0
Bdellovibrionota	Bdellovibrionia	Bacteriovoracales	Bacteriovoracaceae	Peredibacter	NA	0	0	0	0	0	0	0	0	0	0	0
Bdellovibrionota	Bdellovibrionia	Bdellovibrionales	Bdellovibrionaceae	Bdellovibrio	NA	0	0	0	0	0	0	25	0	0	0	0
Bdellovibrionota	Bdellovibrionia	Bdellovibrionales	Bdellovibrionaceae	Bdellovibrio	NA	0	0	0	0	0	0	0	0	0	0	0
Bdellovibrionota	Bdellovibrionia	Bdellovibrionales	Bdellovibrionaceae	Bdellovibrio	NA	0	23	0	7	0	0	0	0	0	0	0
Bdellovibrionota	Bdellovibrionia	Bdellovibrionales	Bdellovibrionaceae	Bdellovibrio	NA	0	12	0	0	0	0	0	0	0	0	0
Bdellovibrionota	Bdellovibrionia	Bdellovibrionales	Bdellovibrionaceae	Bdellovibrio	NA	0	0	0	0	0	11	0	0	0	0	0
Bdellovibrionota	Bdellovibrionia	Bdellovibrionales	Bdellovibrionaceae	Bdellovibrio	NA	9	0	0	0	0	0	0	0	0	0	0
Bdellovibrionota	Bdellovibrionia	Bdellovibrionales	Bdellovibrionaceae	Bdellovibrio	NA	0	0	0	0	37	0	0	0	0	0	0
Bdellovibrionota	Bdellovibrionia	Bdellovibrionales	Bdellovibrionaceae	Bdellovibrio	NA	0	0	3	0	0	0	0	0	0	0	0
Bdellovibrionota	Bdellovibrionia	Bdellovibrionales	Bdellovibrionaceae	Bdellovibrio	NA	0	0	0	0	0	0	0	0	0	0	0
Bdellovibrionota	Bdellovibrionia	Bdellovibrionales	Bdellovibrionaceae	Bdellovibrio	NA	0	0	0	0	17	0	0	0	0	0	0
Bdellovibrionota	Bdellovibrionia	Bdellovibrionales	Bdellovibrionaceae	Bdellovibrio	NA	0	0	21	0	0	0	0	0	0	0	0
Bdellovibrionota	Bdellovibrionia	Bdellovibrionales	Bdellovibrionaceae	Bdellovibrio	NA	2	0	0	0	0	0	0	0	0	0	0
Bdellovibrionota	Bdellovibrionia	Bdellovibrionales	Bdellovibrionaceae	Bdellovibrio	bacteriovorus	1	0	0	0	0	0	0	0	0	0	0
Bdellovibrionota	Bdellovibrionia	Bdellovibrionales	Bdellovibrionaceae	Bdellovibrio	NA	8	0	0	0	0	0	0	0	0	0	0
Bdellovibrionota	Bdellovibrionia	Bdellovibrionales	Bdellovibrionaceae	Bdellovibrio	NA	0	0	0	0	0	0	2	0	0	0	0
Bdellovibrionota	Bdellovibrionia	Bdellovibrionales	Bdellovibrionaceae	Bdellovibrio	bacteriovorus	0	0	0	0	0	0	57	0	0	0	0
Bdellovibrionota	Bdellovibrionia	Bdellovibrionales	Bdellovibrionaceae	Bdellovibrio	NA	0	0	0	0	4	0	0	0	0	0	0
Bdellovibrionota	Bdellovibrionia	Bdellovibrionales	Bdellovibrionaceae	Bdellovibrio	exovorus	0	0	0	0	0	0	0	0	0	0	0
Bdellovibrionota	Bdellovibrionia	Bdellovibrionales	Bdellovibrionaceae	Bdellovibrio	NA	0	0	0	0	0	0	0	0	0	0	0
Bdellovibrionota	Bdellovibrionia	Bdellovibrionales	Bdellovibrionaceae	Bdellovibrio	NA	14	0	0	0	0	0	0	0	0	0	0
Bdellovibrionota	Bdellovibrionia	Bdellovibrionales	Bdellovibrionaceae	Bdellovibrio	NA	1	0	0	0	0	0	0	0	0	0	0
Bdellovibrionota	Bdellovibrionia	Bdellovibrionales	Bdellovibrionaceae	Bdellovibrio	NA	0	0	0	0	0	0	0	0	0	0	0
Bdellovibrionota	Bdellovibrionia	Bdellovibrionales	Bdellovibrionaceae	Bdellovibrio	NA	0	2	0	0	0	0	0	0	0	0	0
Bdellovibrionota	Bdellovibrionia	Bdellovibrionales	Bdellovibrionaceae	Bdellovibrio	NA	0	2	0	0	0	0	0	0	0	0	0
Bdellovibrionota	Bdellovibrionia	Bdellovibrionales	Bdellovibrionaceae	Bdellovibrio	NA	0	0	0	10	0	0	0	0	0	0	0
Bdellovibrionota	Bdellovibrionia	Bdellovibrionales	Bdellovibrionaceae	Bdellovibrio	NA	0	0	0	0	0	0	0	0	0	0	0
Bdellovibrionota	Bdellovibrionia	Bdellovibrionales	Bdellovibrionaceae	Bdellovibrio	NA	0	0	6	0	0	0	0	0	0	0	0
Bdellovibrionota	Bdellovibrionia	Bdellovibrionales	Bdellovibrionaceae	Bdellovibrio	NA	0	0	3	0	0	0	0	0	0	0	0
Bdellovibrionota	Bdellovibrionia	Bdellovibrionales	Bdellovibrionaceae	Bdellovibrio	NA	0	0	0	14	0	0	0	0	0	0	0
Bdellovibrionota	Bdellovibrionia	Bdellovibrionales	Bdellovibrionaceae	Bdellovibrio	NA	0	0	0	0	0	0	0	0	0	0	0
Desulfobacterota	Desulfuromonadia	Geobacterales	Geobacteraceae	Geobacter	NA	1	0	0	0	0	0	0	0	0	0	0
NA	NA	NA	NA	NA	NA	1	0	0	0	0	0	0	0	0	0	0
Proteobacteria	Gammaproteobacteria	Pseudomonadales	OM182 clade	NA	NA	0	0	0	0	0	5	0	0	0	0	0
Proteobacteria	Gammaproteobacteria	Pseudomonadales	OM182 clade	NA	NA	0	4	0	0	0	0	0	0	0	0	0
Proteobacteria	Gammaproteobacteria	Pseudomonadales	OM182 clade	NA	NA	0	0	0	0	0	0	0	0	0	0	0
Proteobacteria	Gammaproteobacteria	Pseudomonadales	OM182 clade	NA	NA	0	3	0	0	0	0	0	0	0	0	0
Bdellovibrionota	Bdellovibrionia	Bdellovibrionales	Bdellovibrionaceae	Bdellovibrio	NA	0	0	0	0	0	0	0	0	0	0	0
Bdellovibrionota	Oligoflexia	Oligoflexales	Oligoflexaceae	Oligoflexus	NA	63	0	0	0	0	0	0	0	0	0	0
Bdellovibrionota	Bdellovibrionia	Bdellovibrionales	Bdellovibrionaceae	Bdellovibrio	NA	0	0	0	0	0	0	0	0	0	0	0
Bdellovibrionota	Bdellovibrionia	Bdellovibrionales	Bdellovibrionaceae	Bdellovibrio	NA	0	0	0	0	0	0	34	0	0	0	0
Bdellovibrionota	Bdellovibrionia	Bacteriovoracales	Bacteriovoracaceae	Peredibacter	NA	0	0	0	0	0	0	0	0	0	0	0
Bdellovibrionota	Bdellovibrionia	Bacteriovoracales	Bacteriovoracaceae	Peredibacter	NA	0	0	0	0	0	0	0	0	0	0	0
Bdellovibrionota	Bdellovibrionia	Bacteriovoracales	Bacteriovoracaceae	Peredibacter	NA	0	0	0	0	0	0	0	0	0	0	0
Bdellovibrionota	Bdellovibrionia	Bacteriovoracales	Bacteriovoracaceae	Peredibacter	NA	0	0	0	0	0	4	0	0	0	0	0
Bdellovibrionota	Bdellovibrionia	Bacteriovoracales	Bacteriovoracaceae	Peredibacter	NA	0	0	0	0	0	11	0	0	0	0	0
Bdellovibrionota	Bdellovibrionia	Bacteriovoracales	Bacteriovoracaceae	Peredibacter	NA	0	14	0	0	0	0	0	0	0	0	0
Bdellovibrionota	Bdellovibrionia	Bacteriovoracales	Bacteriovoracaceae	Peredibacter	NA	0	3	0	0	0	0	0	0	0	0	0
Bdellovibrionota	Bdellovibrionia	Bacteriovoracales	Bacteriovoracaceae	Peredibacter	NA	0	22	0	0	0	0	0	0	0	0	0
Bdellovibrionota	Bdellovibrionia	Bacteriovoracales	Bacteriovoracaceae	Peredibacter	NA	0	0	0	0	0	0	0	0	0	0	0
Bdellovibrionota	Bdellovibrionia	Bacteriovoracales	Bacteriovoracaceae	Peredibacter	NA	0	0	0	0	0	0	0	0	0	0	0
Bdellovibrionota	Bdellovibrionia	Bacteriovoracales	Bacteriovoracaceae	Peredibacter	NA	0	0	0	0	0	0	0	0	0	0	0
Bdellovibrionota	Bdellovibrionia	Bacteriovoracales	Bacteriovoracaceae	Peredibacter	NA	0	0	0	0	0	0	0	0	0	0	0
Firmicutes	Clostridia	Lachnospirales	Defluviitaleaceae	Defluviitaleaceae UCG-011	NA	0	2	0	0	0	0	0	0	0	0	0
Firmicutes	Clostridia	Lachnospirales	Defluviitaleaceae	Defluviitaleaceae UCG-011	NA	0	0	0	0	0	0	0	0	0	0	0
Bdellovibrionota	Bdellovibrionia	Bdellovibrionales	Bdellovibrionaceae	Bdellovibrio	NA	0	0	0	25	0	0	0	0	0	0	0
Bdellovibrionota	Bdellovibrionia	Bdellovibrionales	Bdellovibrionaceae	Bdellovibrio	NA	0	10	0	0	0	0	0	0	0	0	0
Bdellovibrionota	Bdellovibrionia	Bdellovibrionales	Bdellovibrionaceae	Bdellovibrio	NA	0	0	0	0	0	0	0	0	0	0	0
Bdellovibrionota	Bdellovibrionia	Bdellovibrionales	Bdellovibrionaceae	Bdellovibrio	NA	0	0	0	0	11	0	0	0	0	0	0
Bdellovibrionota	Bdellovibrionia	Bdellovibrionales	Bdellovibrionaceae	Bdellovibrio	NA	0	0	0	0	100	0	0	0	0	0	0
Bdellovibrionota	Bdellovibrionia	Bdellovibrionales	Bdellovibrionaceae	Bdellovibrio	NA	0	0	0	0	0	0	0	0	0	0	0
Bdellovibrionota	Bdellovibrionia	Bdellovibrionales	Bdellovibrionaceae	Bdellovibrio	NA	0	0	0	0	0	0	0	0	0	0	0
Bdellovibrionota	Bdellovibrionia	Bdellovibrionales	Bdellovibrionaceae	Bdellovibrio	NA	21	0	0	0	0	0	0	0	0	0	0
Bdellovibrionota	Bdellovibrionia	Bdellovibrionales	Bdellovibrionaceae	Bdellovibrio	NA	6	0	0	0	0	0	0	0	0	0	0
Bdellovibrionota	Bdellovibrionia	Bdellovibrionales	Bdellovibrionaceae	Bdellovibrio	NA	0	0	0	0	0	0	0	0	0	0	0
Bdellovibrionota	Bdellovibrionia	Bdellovibrionales	Bdellovibrionaceae	Bdellovibrio	NA	0	0	0	0	0	0	0	0	0	0	0
Bdellovibrionota	Bdellovibrionia	Bdellovibrionales	Bdellovibrionaceae	Bdellovibrio	NA	6	0	0	0	0	0	0	0	0	0	0
Bdellovibrionota	Bdellovibrionia	Bdellovibrionales	Bdellovibrionaceae	Bdellovibrio	NA	0	0	0	0	0	0	0	0	0	0	0
Bdellovibrionota	Bdellovibrionia	Bdellovibrionales	Bdellovibrionaceae	Bdellovibrio	exovorus	62	0	0	0	0	0	7	0	0	0	0
Bdellovibrionota	Bdellovibrionia	Bdellovibrionales	Bdellovibrionaceae	Bdellovibrio	exovorus	36	0	0	0	0	3	0	0	0	0	0
Bdellovibrionota	Bdellovibrionia	Bdellovibrionales	Bdellovibrionaceae	Bdellovibrio	NA	6	0	0	0	0	0	0	0	0	0	0
Bdellovibrionota	Bdellovibrionia	Bdellovibrionales	Bdellovibrionaceae	Bdellovibrio	NA	1	0	0	0	0	0	0	0	0	0	0
Bdellovibrionota	Bdellovibrionia	Bdellovibrionales	Bdellovibrionaceae	Bdellovibrio	NA	7	0	0	0	0	0	0	0	0	0	0
Bdellovibrionota	Bdellovibrionia	Bdellovibrionales	Bdellovibrionaceae	Bdellovibrio	NA	0	8	0	0	0	0	0	0	0	0	0
Bdellovibrionota	Bdellovibrionia	Bdellovibrionales	Bdellovibrionaceae	Bdellovibrio	NA	0	0	0	0	0	0	5	0	0	0	0
Bdellovibrionota	Oligoflexia	0319-6G20	NA	NA	NA	0	0	0	0	0	0	4	0	0	0	0
Zixibacteria	NA	NA	NA	NA	NA	0	0	0	13	0	0	0	0	0	0	0
Zixibacteria	NA	NA	NA	NA	NA	0	0	0	0	0	0	0	0	0	0	0
Fibrobacterota	Fibrobacteria	Fibrobacterales	Fibrobacteraceae	Fibrobacter	intestinalis	0	0	0	0	0	0	0	0	0	0	0
Bdellovibrionota	Bdellovibrionia	Bacteriovoracales	Bacteriovoracaceae	NA	NA	0	0	0	7	0	0	0	0	0	0	0
Bdellovibrionota	Bdellovibrionia	Bacteriovoracales	Bacteriovoracaceae	NA	NA	0	0	0	0	0	0	0	0	0	0	0
Bdellovibrionota	Bdellovibrionia	Bacteriovoracales	Bacteriovoracaceae	NA	NA	0	0	0	0	0	0	0	0	0	0	0
Bdellovibrionota	Bdellovibrionia	Bacteriovoracales	Bacteriovoracaceae	Peredibacter	NA	0	5	0	0	0	0	0	0	0	0	0
Bdellovibrionota	Bdellovibrionia	Bacteriovoracales	Bacteriovoracaceae	Peredibacter	NA	0	0	0	0	0	4	0	0	0	0	0
Bdellovibrionota	Bdellovibrionia	Bacteriovoracales	Bacteriovoracaceae	Peredibacter	NA	0	0	0	0	0	0	0	0	0	0	0
Bdellovibrionota	Bdellovibrionia	Bacteriovoracales	Bacteriovoracaceae	Peredibacter	NA	0	9	0	0	0	0	0	0	0	0	0
Bdellovibrionota	Oligoflexia	0319-6G20	NA	NA	NA	0	0	0	0	0	0	0	0	0	0	0
Bdellovibrionota	Oligoflexia	0319-6G20	NA	NA	NA	0	0	0	0	0	0	0	0	0	0	0
Bdellovibrionota	Bdellovibrionia	Bdellovibrionales	Bdellovibrionaceae	Bdellovibrio	NA	0	0	0	0	0	0	0	0	0	0	0
Bdellovibrionota	Bdellovibrionia	Bdellovibrionales	Bdellovibrionaceae	Bdellovibrio	NA	0	0	0	0	30	0	0	0	0	0	0
Bdellovibrionota	Bdellovibrionia	Bdellovibrionales	Bdellovibrionaceae	Bdellovibrio	NA	5	0	0	0	0	0	0	0	0	0	0
NA	NA	NA	NA	NA	NA	18	0	3	0	0	0	0	0	0	0	0
Gemmatimonadota	BD2-11 terrestrial group	NA	NA	NA	NA	0	0	14	0	0	0	0	0	0	0	0
Bdellovibrionota	Bdellovibrionia	Bacteriovoracales	Bacteriovoracaceae	NA	NA	0	3	0	0	0	0	0	0	0	0	0
Bdellovibrionota	Oligoflexia	0319-6G20	NA	NA	NA	0	0	2	0	0	0	0	0	0	0	0
Bdellovibrionota	Bdellovibrionia	Bacteriovoracales	Bacteriovoracaceae	Peredibacter	NA	0	2	0	0	0	0	0	0	0	0	0
Bdellovibrionota	Bdellovibrionia	Bacteriovoracales	Bacteriovoracaceae	Peredibacter	NA	0	0	0	0	0	0	0	0	0	0	0
Bdellovibrionota	Bdellovibrionia	Bacteriovoracales	Bacteriovoracaceae	Peredibacter	NA	0	0	0	0	0	0	0	0	0	0	0
Bdellovibrionota	Bdellovibrionia	Bacteriovoracales	Bacteriovoracaceae	Peredibacter	NA	0	0	0	0	0	0	0	0	0	0	0
Bdellovibrionota	Bdellovibrionia	Bacteriovoracales	Bacteriovoracaceae	Peredibacter	NA	0	0	0	2	0	0	0	0	0	0	0
Bdellovibrionota	Bdellovibrionia	Bacteriovoracales	Bacteriovoracaceae	Peredibacter	NA	0	0	0	0	0	0	0	0	0	0	0
Bdellovibrionota	Bdellovibrionia	Bacteriovoracales	Bacteriovoracaceae	Peredibacter	NA	0	0	0	12	0	0	0	0	0	0	0
Bdellovibrionota	Bdellovibrionia	Bdellovibrionales	Bdellovibrionaceae	Bdellovibrio	NA	0	10	0	0	0	0	0	0	0	0	0
Bdellovibrionota	Bdellovibrionia	Bacteriovoracales	Bacteriovoracaceae	Peredibacter	NA	0	0	0	0	0	3	0	0	0	0	0
Bdellovibrionota	Oligoflexia	0319-6G20	NA	NA	NA	0	6	0	0	0	0	0	0	0	0	0
NA	NA	NA	NA	NA	NA	0	0	0	14	0	0	0	0	0	0	0
NA	NA	NA	NA	NA	NA	0	0	25	0	0	0	0	0	0	0	0
Bdellovibrionota	Oligoflexia	0319-6G20	NA	NA	NA	0	0	8	0	0	0	0	0	0	0	0
Bdellovibrionota	Oligoflexia	0319-6G20	NA	NA	NA	0	0	4	0	0	0	0	0	0	0	0
Bdellovibrionota	Oligoflexia	0319-6G20	NA	NA	NA	51	0	0	0	0	0	0	0	0	0	0
Bdellovibrionota	Oligoflexia	0319-6G20	NA	NA	NA	0	0	0	0	0	0	3	0	0	0	0
Bdellovibrionota	Oligoflexia	0319-6G20	NA	NA	NA	0	0	0	0	0	0	16	0	0	0	0
Bdellovibrionota	Oligoflexia	0319-6G20	NA	NA	NA	0	0	0	0	0	0	0	0	0	0	0
NA	NA	NA	NA	NA	NA	0	0	0	0	59	0	0	0	0	0	0
Bdellovibrionota	Oligoflexia	0319-6G20	NA	NA	NA	14	0	0	0	0	0	0	0	0	0	0
NA	NA	NA	NA	NA	NA	0	0	0	0	0	0	6	0	0	0	0
Bdellovibrionota	Oligoflexia	0319-6G20	NA	NA	NA	0	0	36	0	0	0	0	0	0	0	0
Bdellovibrionota	Bdellovibrionia	Bacteriovoracales	Bacteriovoracaceae	Peredibacter	NA	0	0	0	3	0	0	0	0	0	0	0
Bdellovibrionota	Bdellovibrionia	Bacteriovoracales	Bacteriovoracaceae	Peredibacter	NA	0	0	0	2	0	0	0	0	0	0	0
Bdellovibrionota	Bdellovibrionia	Bacteriovoracales	Bacteriovoracaceae	Peredibacter	NA	0	6	0	0	0	0	0	0	0	0	0
Bdellovibrionota	Oligoflexia	0319-6G20	NA	NA	NA	0	0	0	5	0	0	0	0	0	0	0
Desulfobacterota	NA	NA	NA	NA	NA	0	11	0	0	0	0	0	0	0	0	0
Desulfobacterota	NA	NA	NA	NA	NA	0	0	0	19	0	0	0	0	0	0	0
Bdellovibrionota	Bdellovibrionia	Bacteriovoracales	Bacteriovoracaceae	NA	NA	0	0	0	2	0	0	0	0	0	0	0
Desulfobacterota	Desulfobulbia	Desulfobulbales	Desulfocapsaceae	Desulforhopalus	singaporensis	0	0	0	0	0	0	0	0	0	0	0
Acidobacteriota	Thermoanaerobaculia	Thermoanaerobaculales	Thermoanaerobaculaceae	Subgroup 10	NA	0	0	0	22	0	0	0	0	0	0	0
Acidobacteriota	Thermoanaerobaculia	Thermoanaerobaculales	Thermoanaerobaculaceae	Subgroup 10	NA	0	15	0	0	0	0	0	0	0	0	0
Bdellovibrionota	Bdellovibrionia	Bacteriovoracales	Bacteriovoracaceae	Peredibacter	NA	0	0	0	2	0	0	0	0	0	0	0
Bdellovibrionota	Bdellovibrionia	Bacteriovoracales	Bacteriovoracaceae	Peredibacter	NA	0	0	0	0	0	0	0	0	0	0	0
NA	NA	NA	NA	NA	NA	0	5	0	0	0	0	0	0	0	0	0
Bdellovibrionota	Oligoflexia	0319-6G20	NA	NA	NA	0	0	6	0	0	0	0	0	0	0	0
Hydrogenedentes	Hydrogenedentia	Hydrogenedentiales	Hydrogenedensaceae	NA	NA	8	0	0	0	0	0	0	0	0	0	0
NA	NA	NA	NA	NA	NA	0	1	0	0	0	0	0	0	0	0	0
Hydrogenedentes	Hydrogenedentia	Hydrogenedentiales	Hydrogenedensaceae	NA	NA	0	1	0	0	0	0	0	0	0	0	0
Proteobacteria	Gammaproteobacteria	Pseudomonadales	OM182 clade	NA	NA	0	3	0	0	0	0	0	0	0	0	0
Proteobacteria	Gammaproteobacteria	Pseudomonadales	NA	NA	NA	0	2	0	0	0	0	0	0	0	0	0
Bdellovibrionota	Bdellovibrionia	Bdellovibrionales	Bdellovibrionaceae	Bdellovibrio	NA	0	0	0	0	34	0	0	0	0	0	0
Bdellovibrionota	Bdellovibrionia	Bdellovibrionales	Bdellovibrionaceae	Bdellovibrio	bacteriovorus	0	0	0	0	0	0	9	0	0	0	0
Bdellovibrionota	Bdellovibrionia	Bdellovibrionales	Bdellovibrionaceae	Bdellovibrio	NA	0	0	0	0	0	0	0	0	0	0	0
Gemmatimonadota	BD2-11 terrestrial group	NA	NA	NA	NA	0	0	6	0	0	0	0	0	0	0	0
Bdellovibrionota	Bdellovibrionia	Bacteriovoracales	Bacteriovoracaceae	Peredibacter	starrii	0	0	0	0	0	0	0	0	0	0	0
Proteobacteria	Gammaproteobacteria	Granulosicoccales	Granulosicoccaceae	Granulosicoccus	marinus	0	0	0	2	0	0	0	0	0	0	0
Bdellovibrionota	Bdellovibrionia	Bacteriovoracales	Bacteriovoracaceae	Peredibacter	NA	0	0	0	2	0	0	0	0	0	0	0
Bdellovibrionota	Bdellovibrionia	Bacteriovoracales	Bacteriovoracaceae	Peredibacter	NA	21	0	0	0	0	0	0	0	0	0	0
Bdellovibrionota	Bdellovibrionia	Bacteriovoracales	Bacteriovoracaceae	Peredibacter	NA	14	0	0	0	0	0	0	0	0	0	0
Bdellovibrionota	Bdellovibrionia	Bacteriovoracales	Bacteriovoracaceae	Peredibacter	NA	9	0	0	0	0	0	0	0	0	0	0
Bdellovibrionota	Bdellovibrionia	Bacteriovoracales	Bacteriovoracaceae	Peredibacter	NA	0	0	0	0	0	0	0	0	0	0	0
Bdellovibrionota	Bdellovibrionia	Bacteriovoracales	Bacteriovoracaceae	Peredibacter	starrii	56	0	0	0	0	0	0	0	0	0	0
Bdellovibrionota	Bdellovibrionia	Bacteriovoracales	Bacteriovoracaceae	Peredibacter	NA	0	0	0	0	0	0	1	0	0	0	0
Bdellovibrionota	Bdellovibrionia	Bacteriovoracales	Bacteriovoracaceae	Peredibacter	NA	0	0	104	0	0	0	0	0	0	0	0
Bdellovibrionota	Bdellovibrionia	Bacteriovoracales	Bacteriovoracaceae	Peredibacter	NA	0	0	0	0	0	0	0	0	0	0	0
Bdellovibrionota	Bdellovibrionia	Bacteriovoracales	Bacteriovoracaceae	Peredibacter	NA	0	0	0	0	0	0	0	0	0	0	0
Bdellovibrionota	Bdellovibrionia	Bacteriovoracales	Bacteriovoracaceae	Peredibacter	NA	52	0	0	0	0	0	0	0	0	0	0
Bdellovibrionota	Bdellovibrionia	Bacteriovoracales	Bacteriovoracaceae	Peredibacter	NA	0	0	0	0	0	12	0	0	0	0	0
Bdellovibrionota	Bdellovibrionia	Bacteriovoracales	Bacteriovoracaceae	Peredibacter	NA	0	0	0	0	0	0	0	0	0	0	0
Bdellovibrionota	Bdellovibrionia	Bacteriovoracales	Bacteriovoracaceae	Peredibacter	NA	14	0	0	0	0	0	0	0	0	0	0
Bdellovibrionota	Bdellovibrionia	Bacteriovoracales	Bacteriovoracaceae	Peredibacter	NA	0	0	0	0	1	0	0	0	0	0	0
Bdellovibrionota	Bdellovibrionia	Bacteriovoracales	Bacteriovoracaceae	Peredibacter	NA	0	0	0	0	20	0	0	0	0	0	0
Bdellovibrionota	Bdellovibrionia	Bacteriovoracales	Bacteriovoracaceae	Peredibacter	NA	266	0	0	0	0	0	0	0	0	0	0
Bdellovibrionota	Bdellovibrionia	Bacteriovoracales	Bacteriovoracaceae	Peredibacter	NA	7	0	0	0	0	0	0	0	0	0	0
Bdellovibrionota	Bdellovibrionia	Bacteriovoracales	Bacteriovoracaceae	Peredibacter	NA	10	0	0	0	0	0	0	0	0	0	0
Bdellovibrionota	Bdellovibrionia	Bacteriovoracales	Bacteriovoracaceae	Peredibacter	NA	22	0	0	0	0	0	0	0	0	0	0
Bdellovibrionota	Bdellovibrionia	Bacteriovoracales	Bacteriovoracaceae	Peredibacter	NA	8	0	0	0	0	0	0	0	0	0	0
Bdellovibrionota	Bdellovibrionia	Bacteriovoracales	Bacteriovoracaceae	Peredibacter	NA	0	0	0	0	0	0	0	0	0	0	0
Bdellovibrionota	Bdellovibrionia	Bacteriovoracales	Bacteriovoracaceae	Peredibacter	NA	0	0	0	0	0	0	0	0	0	0	0
Bdellovibrionota	Bdellovibrionia	Bacteriovoracales	Bacteriovoracaceae	Peredibacter	NA	36	0	0	0	0	0	0	0	0	0	0
Bdellovibrionota	Bdellovibrionia	Bacteriovoracales	Bacteriovoracaceae	Peredibacter	NA	8	0	0	0	0	0	0	0	0	0	0
Bdellovibrionota	Bdellovibrionia	Bacteriovoracales	Bacteriovoracaceae	Peredibacter	starrii	14	0	0	0	0	0	0	0	0	0	0
Bdellovibrionota	Bdellovibrionia	Bacteriovoracales	Bacteriovoracaceae	Peredibacter	NA	18	0	0	0	0	0	0	0	0	0	0
Bdellovibrionota	Bdellovibrionia	Bacteriovoracales	Bacteriovoracaceae	Peredibacter	NA	0	0	6	0	0	0	0	0	0	0	0
Bdellovibrionota	Bdellovibrionia	Bacteriovoracales	Bacteriovoracaceae	Peredibacter	NA	4	0	0	0	0	0	0	0	0	0	0
Bdellovibrionota	Bdellovibrionia	Bacteriovoracales	Bacteriovoracaceae	Peredibacter	NA	5	0	0	0	0	0	0	0	0	0	0
Bdellovibrionota	Bdellovibrionia	Bacteriovoracales	Bacteriovoracaceae	Peredibacter	NA	13	0	0	0	0	0	0	0	0	0	0
Bdellovibrionota	Bdellovibrionia	Bacteriovoracales	Bacteriovoracaceae	Peredibacter	NA	10	0	0	0	0	0	0	0	0	0	0
Bdellovibrionota	Bdellovibrionia	Bacteriovoracales	Bacteriovoracaceae	Peredibacter	NA	0	0	0	0	0	0	0	0	0	0	0
Bdellovibrionota	Bdellovibrionia	Bacteriovoracales	Bacteriovoracaceae	Peredibacter	NA	11	0	11	0	0	0	0	0	0	0	0
Bdellovibrionota	Bdellovibrionia	Bacteriovoracales	Bacteriovoracaceae	Peredibacter	NA	0	0	0	0	0	0	0	0	0	0	0
Bdellovibrionota	Bdellovibrionia	Bdellovibrionales	Bdellovibrionaceae	Bdellovibrio	NA	0	0	0	0	0	0	0	0	0	0	0
Bdellovibrionota	Bdellovibrionia	Bdellovibrionales	Bdellovibrionaceae	Bdellovibrio	NA	0	6	0	0	0	0	0	0	0	0	0
Bdellovibrionota	Bdellovibrionia	Bdellovibrionales	Bdellovibrionaceae	Bdellovibrio	NA	0	0	0	0	0	0	0	0	0	0	0
Bdellovibrionota	Bdellovibrionia	Bacteriovoracales	Bacteriovoracaceae	Peredibacter	NA	0	4	0	6	0	9	0	0	0	0	0
Bdellovibrionota	Bdellovibrionia	Bacteriovoracales	Bacteriovoracaceae	Peredibacter	NA	0	0	0	0	0	3	0	0	0	0	0
Bdellovibrionota	Bdellovibrionia	Bacteriovoracales	Bacteriovoracaceae	Peredibacter	NA	0	3	0	0	0	0	0	0	0	0	0
Bdellovibrionota	Bdellovibrionia	Bacteriovoracales	Bacteriovoracaceae	Peredibacter	NA	0	0	0	0	0	0	0	0	0	0	0
Bdellovibrionota	Bdellovibrionia	Bacteriovoracales	Bacteriovoracaceae	Peredibacter	NA	0	9	0	0	0	0	0	0	0	0	0
Bdellovibrionota	Bdellovibrionia	Bacteriovoracales	Bacteriovoracaceae	NA	NA	0	0	0	0	0	0	0	0	0	0	0
Bdellovibrionota	Bdellovibrionia	Bacteriovoracales	Bacteriovoracaceae	Peredibacter	NA	0	0	0	0	0	0	0	0	0	0	0
Bdellovibrionota	Bdellovibrionia	Bacteriovoracales	Bacteriovoracaceae	Peredibacter	NA	0	0	0	1	0	0	0	0	0	0	0
Bdellovibrionota	Bdellovibrionia	Bacteriovoracales	Bacteriovoracaceae	Peredibacter	NA	0	0	0	1	0	0	0	0	0	0	0
Bdellovibrionota	Bdellovibrionia	Bacteriovoracales	Bacteriovoracaceae	Peredibacter	NA	0	0	0	0	0	0	0	0	0	0	0
Bdellovibrionota	Bdellovibrionia	Bacteriovoracales	Bacteriovoracaceae	Peredibacter	NA	6	0	0	0	0	0	0	0	0	0	0
Bdellovibrionota	Bdellovibrionia	Bdellovibrionales	Bdellovibrionaceae	Bdellovibrio	NA	0	0	0	0	0	2	0	0	0	0	0
Bdellovibrionota	Bdellovibrionia	Bacteriovoracales	Bacteriovoracaceae	Peredibacter	NA	0	4	0	0	0	0	0	0	0	0	0
Bdellovibrionota	Bdellovibrionia	Bacteriovoracales	Bacteriovoracaceae	Halobacteriovorax	NA	0	11	0	0	0	0	0	0	0	0	0
Bdellovibrionota	Bdellovibrionia	Bacteriovoracales	Bacteriovoracaceae	Peredibacter	NA	26	0	0	0	0	0	0	0	0	0	0
Bdellovibrionota	Bdellovibrionia	Bacteriovoracales	Bacteriovoracaceae	Peredibacter	NA	0	19	0	0	0	0	0	0	0	0	0
Proteobacteria	Gammaproteobacteria	Pseudomonadales	Halieaceae	NA	NA	0	1	0	0	0	0	0	0	0	0	0
NA	NA	NA	NA	NA	NA	0	1	0	0	0	0	0	0	0	0	0
Bdellovibrionota	Bdellovibrionia	Bacteriovoracales	Bacteriovoracaceae	Peredibacter	NA	0	1	0	0	0	0	0	0	0	0	0
Bdellovibrionota	Bdellovibrionia	Bacteriovoracales	Bacteriovoracaceae	Peredibacter	NA	0	0	0	0	0	0	0	0	0	0	0
Bdellovibrionota	Bdellovibrionia	Bacteriovoracales	Bacteriovoracaceae	Peredibacter	NA	0	6	0	0	0	0	0	0	0	0	0
Proteobacteria	Gammaproteobacteria	Pseudomonadales	OM182 clade	NA	NA	0	0	0	0	0	0	0	0	0	0	0
Bdellovibrionota	Bdellovibrionia	Bdellovibrionales	Bdellovibrionaceae	Bdellovibrio	NA	0	0	0	0	0	0	0	0	0	0	0
Bdellovibrionota	Bdellovibrionia	Bdellovibrionales	Bdellovibrionaceae	Bdellovibrio	exovorus	0	0	0	0	0	0	0	0	0	0	0
Bdellovibrionota	Bdellovibrionia	Bdellovibrionales	Bdellovibrionaceae	Bdellovibrio	exovorus	0	0	0	0	14	0	0	0	0	0	0
Bdellovibrionota	Bdellovibrionia	Bdellovibrionales	Bdellovibrionaceae	Bdellovibrio	NA	0	0	0	0	16	0	0	0	0	0	0
Bdellovibrionota	Bdellovibrionia	Bdellovibrionales	Bdellovibrionaceae	Bdellovibrio	NA	0	0	0	0	0	0	0	0	0	0	0
Bdellovibrionota	Bdellovibrionia	Bdellovibrionales	Bdellovibrionaceae	Bdellovibrio	NA	9	0	0	0	0	0	0	0	0	0	0
Bdellovibrionota	Bdellovibrionia	Bdellovibrionales	Bdellovibrionaceae	Bdellovibrio	NA	0	0	0	0	0	0	0	0	0	0	0
Bdellovibrionota	Bdellovibrionia	Bdellovibrionales	Bdellovibrionaceae	Bdellovibrio	NA	0	0	0	0	48	0	0	0	0	0	0
Bdellovibrionota	Bdellovibrionia	Bdellovibrionales	Bdellovibrionaceae	Bdellovibrio	NA	0	2	0	0	0	0	0	0	0	0	0
Bdellovibrionota	Bdellovibrionia	Bdellovibrionales	Bdellovibrionaceae	Bdellovibrio	NA	0	3	0	0	0	0	0	0	0	0	0
Bdellovibrionota	Bdellovibrionia	Bdellovibrionales	Bdellovibrionaceae	Bdellovibrio	NA	0	3	0	0	0	0	0	0	0	0	0
Bdellovibrionota	Bdellovibrionia	Bdellovibrionales	Bdellovibrionaceae	Bdellovibrio	NA	0	0	0	17	0	0	0	0	0	0	0
Bdellovibrionota	Bdellovibrionia	Bdellovibrionales	Bdellovibrionaceae	Bdellovibrio	NA	0	0	0	0	0	0	0	0	0	0	0
Bdellovibrionota	Bdellovibrionia	Bdellovibrionales	Bdellovibrionaceae	Bdellovibrio	NA	0	0	0	5	0	0	0	0	0	0	0
Bdellovibrionota	Bdellovibrionia	Bdellovibrionales	Bdellovibrionaceae	Bdellovibrio	NA	0	1	0	13	0	1	0	0	0	0	0
Bdellovibrionota	Bdellovibrionia	Bdellovibrionales	Bdellovibrionaceae	Bdellovibrio	NA	0	4	0	0	0	0	0	0	0	0	0
Bdellovibrionota	Bdellovibrionia	Bdellovibrionales	Bdellovibrionaceae	Bdellovibrio	NA	0	2	0	15	0	0	0	0	0	0	0
Bdellovibrionota	Bdellovibrionia	Bdellovibrionales	Bdellovibrionaceae	Bdellovibrio	NA	0	0	0	3	0	0	0	0	0	0	0
Bdellovibrionota	Bdellovibrionia	Bdellovibrionales	Bdellovibrionaceae	Bdellovibrio	NA	0	0	0	0	0	0	0	0	0	0	0
Bdellovibrionota	Bdellovibrionia	Bdellovibrionales	Bdellovibrionaceae	Bdellovibrio	NA	0	0	0	0	0	0	0	0	0	0	0
Bdellovibrionota	Bdellovibrionia	Bdellovibrionales	Bdellovibrionaceae	Bdellovibrio	NA	0	0	0	0	55	0	0	0	0	0	0
Bdellovibrionota	Bdellovibrionia	Bdellovibrionales	Bdellovibrionaceae	Bdellovibrio	NA	0	2	0	0	0	0	0	0	0	0	0
Bdellovibrionota	Bdellovibrionia	Bdellovibrionales	Bdellovibrionaceae	Bdellovibrio	NA	0	13	0	0	0	0	0	0	0	0	0
Bdellovibrionota	Oligoflexia	0319-6G20	NA	NA	NA	0	0	9	0	0	0	0	0	0	0	0
Bdellovibrionota	Oligoflexia	0319-6G20	NA	NA	NA	31	0	0	0	0	0	0	0	0	0	0
Bdellovibrionota	Oligoflexia	0319-6G20	NA	NA	NA	0	0	0	0	0	0	22	0	0	0	0
Desulfobacterota	Desulfobulbia	Desulfobulbales	Desulfobulbaceae	Candidatus Electronema	nielsenii	0	0	20	0	0	0	0	0	0	0	0
Bdellovibrionota	Bdellovibrionia	Bdellovibrionales	Bdellovibrionaceae	Bdellovibrio	NA	0	0	0	0	0	0	0	0	0	0	0
Bdellovibrionota	Oligoflexia	Oligoflexales	Oligoflexaceae	NA	NA	0	0	0	0	39	0	0	0	0	0	0
Bdellovibrionota	Bdellovibrionia	Bacteriovoracales	Bacteriovoracaceae	Peredibacter	NA	0	0	10	0	0	0	0	0	0	0	0
Bdellovibrionota	Bdellovibrionia	Bacteriovoracales	Bacteriovoracaceae	Peredibacter	NA	0	9	0	0	0	0	0	0	0	0	0
Bdellovibrionota	Bdellovibrionia	Bacteriovoracales	Bacteriovoracaceae	Peredibacter	NA	0	0	0	0	0	0	4	0	0	0	0
Bdellovibrionota	Bdellovibrionia	Bdellovibrionales	Bdellovibrionaceae	Bdellovibrio	NA	0	0	0	0	0	0	13	0	0	0	0
NA	NA	NA	NA	NA	NA	0	0	0	0	0	1	0	0	0	0	0
NA	NA	NA	NA	NA	NA	0	0	0	0	0	1	0	0	0	0	0
Bdellovibrionota	Bdellovibrionia	Bdellovibrionales	Bdellovibrionaceae	Bdellovibrio	NA	0	0	0	0	8	0	0	0	0	0	0
Bdellovibrionota	Bdellovibrionia	Bdellovibrionales	Bdellovibrionaceae	Bdellovibrio	NA	0	0	0	0	0	0	2	0	0	0	0
Bdellovibrionota	Bdellovibrionia	Bdellovibrionales	Bdellovibrionaceae	Bdellovibrio	NA	0	0	0	0	0	0	9	0	0	0	0
Bacteroidota	Bacteroidia	Chitinophagales	NA	NA	NA	0	0	0	7	0	0	0	0	0	0	0
Bacteroidota	Bacteroidia	NA	NA	NA	NA	0	0	0	0	0	0	0	0	0	0	0
Bacteroidota	Bacteroidia	Chitinophagales	NA	NA	NA	0	2	0	0	0	0	0	0	0	0	0
Bacteroidota	Bacteroidia	Chitinophagales	NA	NA	NA	0	6	0	0	0	0	0	0	0	0	0
Bacteroidota	Bacteroidia	Sphingobacteriales	NS11-12 marine group	NA	NA	0	12	0	0	0	0	0	0	0	0	0
Bacteroidota	Bacteroidia	Sphingobacteriales	NS11-12 marine group	NA	NA	0	0	0	5	0	0	0	0	0	0	0
Bacteroidota	Bacteroidia	Sphingobacteriales	NS11-12 marine group	NA	NA	0	0	0	10	0	0	0	0	0	0	0
Bacteroidota	Bacteroidia	Sphingobacteriales	NS11-12 marine group	NA	NA	0	31	0	0	0	13	0	0	0	0	0
Bacteroidota	Bacteroidia	Chitinophagales	37-13	NA	NA	22	0	0	0	0	0	0	0	0	0	0
Bacteroidota	Bacteroidia	Chitinophagales	37-13	NA	NA	11	0	0	0	0	0	0	0	0	0	0
Bacteroidota	Bacteroidia	Chitinophagales	37-13	NA	NA	0	0	0	0	0	0	3	0	0	0	0
Bacteroidota	Bacteroidia	Chitinophagales	NA	NA	NA	0	14	0	0	0	0	0	0	0	0	0
Bacteroidota	Bacteroidia	Chitinophagales	NA	NA	NA	0	0	0	1	0	0	0	0	0	0	0
Bacteroidota	Bacteroidia	Chitinophagales	NA	NA	NA	0	0	0	0	0	0	0	0	0	0	0
Bacteroidota	Bacteroidia	Chitinophagales	NA	NA	NA	0	0	0	0	0	0	0	0	0	0	0
Bacteroidota	Bacteroidia	Chitinophagales	NA	NA	NA	0	0	0	8	0	0	0	0	0	0	0
Bacteroidota	Bacteroidia	Chitinophagales	NA	NA	NA	0	0	0	0	0	2	0	0	0	0	0
Bacteroidota	Bacteroidia	Chitinophagales	NA	NA	NA	0	0	0	10	0	0	0	0	0	0	0
Bacteroidota	Bacteroidia	Sphingobacteriales	NS11-12 marine group	NA	NA	0	0	0	0	0	0	0	0	0	0	0
Bacteroidota	Bacteroidia	Chitinophagales	NA	NA	NA	0	0	0	21	0	0	0	0	0	0	0
Bacteroidota	Bacteroidia	Chitinophagales	NA	NA	NA	0	0	0	0	0	0	0	0	0	0	0
Bacteroidota	Bacteroidia	Chitinophagales	Chitinophagaceae	Ferruginibacter	NA	0	0	0	0	0	0	0	0	0	0	0
Bacteroidota	Bacteroidia	Chitinophagales	NA	NA	NA	31	0	0	0	0	0	2	0	0	0	0
Bacteroidota	Bacteroidia	Cytophagales	Cyclobacteriaceae	NA	NA	0	0	0	0	0	3	0	0	0	0	0
Bacteroidota	Bacteroidia	Cytophagales	NA	NA	NA	0	0	0	0	0	0	0	0	0	0	0
Bacteroidota	Bacteroidia	Chitinophagales	Saprospiraceae	NA	NA	0	16	0	0	0	0	0	0	0	0	0
Bacteroidota	Bacteroidia	Sphingobacteriales	NS11-12 marine group	NA	NA	0	1	0	0	0	0	0	0	0	0	0
Bacteroidota	Bacteroidia	Chitinophagales	NA	NA	NA	0	12	0	0	0	0	0	0	0	0	0
Bacteroidota	Bacteroidia	Sphingobacteriales	NS11-12 marine group	NA	NA	10	0	13	0	0	0	0	0	0	0	0
Bacteroidota	Bacteroidia	Chitinophagales	37-13	NA	NA	20	0	0	0	0	0	14	0	0	0	0
Bacteroidota	Bacteroidia	Chitinophagales	37-13	NA	NA	0	0	26	0	0	0	0	0	0	0	0
Bacteroidota	Bacteroidia	Chitinophagales	37-13	NA	NA	0	0	0	0	0	0	1	0	0	0	0
Bdellovibrionota	Bdellovibrionia	Bdellovibrionales	Bdellovibrionaceae	Bdellovibrio	NA	1	0	0	0	0	0	0	0	0	0	0
Bdellovibrionota	Bdellovibrionia	Bdellovibrionales	Bdellovibrionaceae	Bdellovibrio	NA	15	0	0	0	0	0	0	0	0	0	0
Bdellovibrionota	Bdellovibrionia	Bdellovibrionales	Bdellovibrionaceae	Bdellovibrio	NA	0	18	0	0	0	0	0	0	0	0	0
Proteobacteria	Alphaproteobacteria	Sphingomonadales	Sphingomonadaceae	Novosphingobium	NA	0	0	0	0	0	0	0	0	0	0	0
Proteobacteria	Gammaproteobacteria	Steroidobacterales	Woeseiaceae	Woeseia	NA	0	61	0	319	0	1	0	0	0	0	0
Bacteroidota	Bacteroidia	Chitinophagales	NA	NA	NA	0	3	0	0	0	0	0	0	0	0	0
Bacteroidota	Bacteroidia	Chitinophagales	NA	NA	NA	0	14	0	0	0	0	0	0	0	0	0
Bacteroidota	Bacteroidia	Chitinophagales	NA	NA	NA	0	0	0	11	0	0	0	0	0	0	0
Bacteroidota	Bacteroidia	Chitinophagales	NA	NA	NA	0	8	0	0	0	0	0	0	0	0	0
Bacteroidota	Bacteroidia	Sphingobacteriales	NS11-12 marine group	NA	NA	0	0	0	0	0	5	0	0	0	0	0
Proteobacteria	Alphaproteobacteria	Rhizobiales	NA	NA	NA	18	0	0	0	0	0	0	0	0	0	0
Proteobacteria	Alphaproteobacteria	Rhizobiales	Rhizobiales Incertae Sedis	Phreatobacter	NA	5	0	0	0	0	0	0	0	0	0	0
Bacteroidota	Bacteroidia	Chitinophagales	NA	NA	NA	0	0	0	0	0	0	4	0	0	0	0
Bacteroidota	Bacteroidia	Chitinophagales	NA	NA	NA	0	0	0	0	0	0	10	0	0	0	0
Bacteroidota	Bacteroidia	Chitinophagales	NA	NA	NA	11	0	0	0	0	0	0	0	0	0	0
Bacteroidota	Bacteroidia	Chitinophagales	NA	NA	NA	0	0	22	0	0	0	0	0	0	0	0
Bacteroidota	Bacteroidia	Chitinophagales	NA	NA	NA	0	0	0	0	0	0	0	0	0	0	0
Proteobacteria	Alphaproteobacteria	Rickettsiales	SM2D12	NA	NA	0	0	0	0	0	0	0	0	0	0	0
Proteobacteria	Alphaproteobacteria	NA	NA	NA	NA	0	0	0	0	0	0	0	0	0	0	0
Proteobacteria	Alphaproteobacteria	Rickettsiales	NA	NA	NA	0	0	0	0	0	0	0	0	0	0	0
Bacteroidota	Bacteroidia	Cytophagales	Cytophagaceae	Cytophaga	NA	0	0	0	0	13	0	8	0	0	0	0
Proteobacteria	Gammaproteobacteria	Steroidobacterales	Woeseiaceae	Woeseia	NA	0	0	0	0	0	69	0	0	0	0	0
Proteobacteria	Gammaproteobacteria	Steroidobacterales	Woeseiaceae	Woeseia	NA	0	23	0	360	0	0	0	0	0	0	0
Bacteroidota	Bacteroidia	Chitinophagales	37-13	NA	NA	15	0	0	0	0	0	0	0	0	0	0
Bacteroidota	Bacteroidia	Chitinophagales	37-13	NA	NA	0	0	13	0	0	0	0	0	0	0	0
Bacteroidota	Bacteroidia	Chitinophagales	Saprospiraceae	NA	NA	0	2	0	0	0	0	0	0	0	0	0
Bacteroidota	Bacteroidia	Chitinophagales	NA	NA	NA	0	11	0	0	0	0	0	0	0	0	0
Bacteroidota	Bacteroidia	Chitinophagales	NA	NA	NA	0	0	0	0	0	10	0	0	0	0	0
Proteobacteria	Alphaproteobacteria	Caulobacterales	Hyphomonadaceae	Algimonas	NA	0	49	0	0	0	112	0	0	0	0	0
Proteobacteria	Alphaproteobacteria	Caulobacterales	Hyphomonadaceae	Algimonas	NA	0	0	0	0	0	0	0	0	0	0	0
Proteobacteria	Alphaproteobacteria	Caulobacterales	Hyphomonadaceae	Litorimonas	NA	0	0	0	0	0	13	0	0	0	0	0
Proteobacteria	Alphaproteobacteria	Rhizobiales	Xanthobacteraceae	Pseudorhodoplanes	NA	0	0	0	0	0	0	39	0	0	0	0
Bacteroidota	Bacteroidia	NA	NA	NA	NA	4	0	0	0	0	0	0	0	0	0	0
Bacteroidota	Bacteroidia	Cytophagales	Cytophagaceae	Cytophaga	NA	0	0	0	0	7	0	0	0	0	0	0
Bacteroidota	Bacteroidia	Cytophagales	Cytophagaceae	Cytophaga	NA	0	0	2	0	0	0	0	0	0	0	0
Bacteroidota	Bacteroidia	Cytophagales	Cytophagaceae	Cytophaga	NA	0	0	3	0	0	0	0	0	0	0	0
Bacteroidota	Bacteroidia	Sphingobacteriales	NS11-12 marine group	NA	NA	0	0	0	0	0	0	0	0	0	0	0
Bacteroidota	Bacteroidia	Chitinophagales	NA	NA	NA	0	26	0	26	0	0	0	0	0	0	0
Bacteroidota	Bacteroidia	Chitinophagales	NA	NA	NA	0	0	0	0	0	6	0	0	0	0	0
Proteobacteria	Gammaproteobacteria	Xanthomonadales	Xanthomonadaceae	Thermomonas	NA	0	0	0	0	0	0	0	0	0	0	0
Proteobacteria	Gammaproteobacteria	Xanthomonadales	Xanthomonadaceae	Thermomonas	NA	0	0	0	0	0	0	0	0	0	0	0
Proteobacteria	Gammaproteobacteria	Xanthomonadales	Xanthomonadaceae	Lysobacter	NA	0	0	0	0	0	0	0	0	0	0	0
Proteobacteria	Gammaproteobacteria	Xanthomonadales	Xanthomonadaceae	Lysobacter	NA	0	0	3	1	0	1	0	0	0	0	0
Proteobacteria	Gammaproteobacteria	Xanthomonadales	Xanthomonadaceae	Thermomonas	NA	10	0	32	0	0	0	0	0	0	0	0
Proteobacteria	Gammaproteobacteria	Xanthomonadales	Xanthomonadaceae	Thermomonas	NA	0	0	0	0	0	0	0	0	0	0	0
Proteobacteria	Gammaproteobacteria	Xanthomonadales	Xanthomonadaceae	Thermomonas	NA	22	0	4	3	0	30	0	0	0	0	0
Proteobacteria	Gammaproteobacteria	Xanthomonadales	Rhodanobacteraceae	Rhodanobacter	NA	0	0	0	0	0	0	0	0	0	0	0
Proteobacteria	Gammaproteobacteria	Xanthomonadales	Xanthomonadaceae	Thermomonas	NA	0	0	13	0	0	0	0	0	0	0	0
Proteobacteria	Gammaproteobacteria	Xanthomonadales	Xanthomonadaceae	Thermomonas	NA	0	0	0	0	0	0	0	0	0	0	0
Proteobacteria	Gammaproteobacteria	Xanthomonadales	Xanthomonadaceae	Thermomonas	NA	0	0	0	0	0	0	0	0	0	0	0
Bacteroidota	Bacteroidia	Chitinophagales	Saprospiraceae	NA	NA	0	0	0	0	4037	0	0	0	0	0	0
Bacteroidota	Bacteroidia	Sphingobacteriales	Sphingobacteriaceae	Pedobacter	lusitanus	0	0	0	0	0	0	0	0	0	0	0
Bacteroidota	Bacteroidia	Sphingobacteriales	Sphingobacteriaceae	Pedobacter	NA	0	0	0	0	0	0	0	0	0	0	0
Bdellovibrionota	Bdellovibrionia	Bdellovibrionales	Bdellovibrionaceae	Bdellovibrio	NA	0	0	0	0	0	0	0	0	0	0	0
NA	NA	NA	NA	NA	NA	0	0	0	0	0	0	0	0	0	0	0
Proteobacteria	Alphaproteobacteria	Rhodospirillales	Magnetospiraceae	Magnetospira	NA	0	1	0	0	0	0	0	0	0	0	0
Proteobacteria	Alphaproteobacteria	Rickettsiales	NA	NA	NA	0	3	0	0	0	0	0	0	0	0	0
Proteobacteria	Alphaproteobacteria	NA	NA	NA	NA	0	12	0	0	0	0	0	0	0	0	0
Proteobacteria	Alphaproteobacteria	Rickettsiales	SM2D12	NA	NA	0	22	0	5	0	0	0	0	0	0	0
Proteobacteria	Alphaproteobacteria	Rickettsiales	SM2D12	NA	NA	0	4	0	0	0	0	0	0	0	0	0
Proteobacteria	Alphaproteobacteria	Rickettsiales	SM2D12	NA	NA	0	15	0	0	0	0	0	0	0	0	0
Bdellovibrionota	Bdellovibrionia	Bdellovibrionales	Bdellovibrionaceae	Bdellovibrio	NA	0	0	0	0	0	0	2	0	0	0	0
Proteobacteria	Gammaproteobacteria	NA	NA	NA	NA	0	0	0	0	0	0	0	0	0	0	0
Proteobacteria	Alphaproteobacteria	Sphingomonadales	Sphingomonadaceae	Sphingobium	NA	0	0	0	0	0	0	0	0	0	0	0
Proteobacteria	Gammaproteobacteria	AT-s2-59	NA	NA	NA	0	21	0	0	0	0	0	0	0	0	0
Bacteroidota	Bacteroidia	Chitinophagales	NA	NA	NA	6	0	0	0	0	0	0	0	0	0	0
Bacteroidota	Bacteroidia	NA	NA	NA	NA	0	0	201	0	0	0	0	0	0	0	0
Bacteroidota	Bacteroidia	NA	NA	NA	NA	0	0	8	0	0	0	0	0	0	0	0
Bacteroidota	Bacteroidia	Chitinophagales	NA	NA	NA	0	0	0	0	0	0	18	0	0	0	0
Bacteroidota	Bacteroidia	Cytophagales	Microscillaceae	NA	NA	32	0	0	0	0	0	11	0	0	0	0
Bacteroidota	Bacteroidia	Cytophagales	Microscillaceae	NA	NA	27	0	0	0	0	0	59	0	0	0	0
Bacteroidota	Bacteroidia	Cytophagales	Microscillaceae	Hassallia	NA	0	0	0	0	0	0	0	0	0	0	0
Bacteroidota	Bacteroidia	Cytophagales	Microscillaceae	NA	NA	0	0	333	0	0	0	0	0	0	0	0
Bacteroidota	Bacteroidia	Cytophagales	Microscillaceae	NA	NA	0	0	0	0	0	0	11	0	0	0	0
Bacteroidota	Bacteroidia	Cytophagales	Microscillaceae	NA	NA	0	0	0	0	0	0	22	0	0	0	0
Bacteroidota	Bacteroidia	Cytophagales	Microscillaceae	NA	NA	0	0	0	0	0	0	13	0	0	0	0
Bacteroidota	Bacteroidia	Cytophagales	Microscillaceae	NA	NA	0	0	0	0	0	0	42	0	0	0	0
Bacteroidota	Bacteroidia	Cytophagales	Microscillaceae	NA	NA	0	0	0	0	0	0	42	0	0	0	0
Bacteroidota	Bacteroidia	Cytophagales	Microscillaceae	OLB12	NA	0	0	16	0	0	0	0	0	0	0	0
Bacteroidota	Bacteroidia	Cytophagales	Microscillaceae	OLB12	NA	285	0	135	0	0	0	0	0	0	0	0
Bacteroidota	Bacteroidia	Cytophagales	Microscillaceae	OLB12	NA	405	0	0	0	0	0	0	0	0	0	0
Bacteroidota	Bacteroidia	Cytophagales	Cytophagaceae	Cytophaga	aurantiaca	0	0	0	0	0	0	3	0	0	0	0
Bacteroidota	Bacteroidia	Cytophagales	Cyclobacteriaceae	NA	NA	0	0	6	0	0	0	0	0	0	0	0
Bacteroidota	Bacteroidia	Cytophagales	Microscillaceae	Thermoflexibacter	ruber	5	0	0	0	0	0	0	0	0	0	0
Bacteroidota	Bacteroidia	Sphingobacteriales	NS11-12 marine group	NA	NA	0	0	0	0	0	0	1	0	0	0	0
Bacteroidota	Bacteroidia	Sphingobacteriales	NS11-12 marine group	NA	NA	18	0	0	0	0	0	0	0	0	0	0
Bacteroidota	Bacteroidia	Sphingobacteriales	NS11-12 marine group	NA	NA	0	0	0	0	0	0	0	0	0	0	0
Bacteroidota	Bacteroidia	Cytophagales	Hymenobacteraceae	Hymenobacter	NA	0	1	0	0	0	0	0	0	0	0	0
Bacteroidota	Bacteroidia	Cytophagales	Cyclobacteriaceae	NA	NA	0	10	0	0	0	0	0	0	0	0	0
Bacteroidota	Bacteroidia	Cytophagales	Cyclobacteriaceae	Algoriphagus	NA	0	0	0	0	0	0	0	0	0	0	0
Bacteroidota	Bacteroidia	Cytophagales	Cyclobacteriaceae	Algoriphagus	NA	389	0	0	0	0	0	0	0	0	0	0
Bacteroidota	Bacteroidia	Cytophagales	Cyclobacteriaceae	Algoriphagus	NA	4	0	0	0	0	0	0	0	0	0	0
Bacteroidota	Bacteroidia	Cytophagales	Cyclobacteriaceae	Algoriphagus	NA	0	0	170	0	0	0	0	0	0	0	0
Bacteroidota	Bacteroidia	Cytophagales	Cyclobacteriaceae	Algoriphagus	antarcticus	0	0	0	0	0	0	0	0	0	0	0
Bacteroidota	Bacteroidia	Cytophagales	Hymenobacteraceae	Hymenobacter	NA	1	0	0	0	8	0	0	0	0	0	0
Bacteroidota	Bacteroidia	Cytophagales	Hymenobacteraceae	Hymenobacter	NA	0	0	0	0	8	1	0	0	0	0	0
Bacteroidota	Bacteroidia	Cytophagales	Hymenobacteraceae	Hymenobacter	NA	0	0	0	0	44	0	0	0	0	0	0
Bacteroidota	Bacteroidia	Cytophagales	Hymenobacteraceae	Hymenobacter	NA	0	0	0	0	0	1	0	0	0	0	0
Bacteroidota	Bacteroidia	Cytophagales	Hymenobacteraceae	Hymenobacter	NA	0	0	0	0	0	0	0	0	0	0	0
Bacteroidota	Bacteroidia	Cytophagales	Hymenobacteraceae	Hymenobacter	NA	0	0	0	0	0	0	0	0	0	0	0
Bacteroidota	Bacteroidia	Cytophagales	Hymenobacteraceae	Hymenobacter	NA	0	0	0	0	0	0	0	0	0	0	0
Bacteroidota	Bacteroidia	Cytophagales	Hymenobacteraceae	Hymenobacter	swuensis	0	0	0	0	0	0	0	0	0	0	0
Bacteroidota	Bacteroidia	Cytophagales	Hymenobacteraceae	Hymenobacter	swuensis	0	0	0	0	0	0	0	0	0	0	0
Bacteroidota	Bacteroidia	Cytophagales	Spirosomaceae	Emticicia	NA	0	0	0	0	0	0	0	0	0	0	0
Bacteroidota	Bacteroidia	Cytophagales	Spirosomaceae	Pseudarcicella	NA	0	0	0	0	0	0	0	0	0	0	0
Bacteroidota	Bacteroidia	Cytophagales	Spirosomaceae	Pseudarcicella	NA	0	0	0	0	0	0	0	0	0	0	0
Bacteroidota	Bacteroidia	Cytophagales	Spirosomaceae	Pseudarcicella	NA	0	0	0	0	0	0	4	0	0	0	0
Bacteroidota	Bacteroidia	Cytophagales	Cytophagaceae	Sporocytophaga	NA	50	0	0	0	0	0	0	0	0	0	0
Bacteroidota	Bacteroidia	Cytophagales	Spirosomaceae	Fibrella	NA	0	0	0	0	0	0	0	0	0	0	0
Bacteroidota	Bacteroidia	Cytophagales	Spirosomaceae	Spirosoma	NA	0	0	0	0	10	0	0	0	0	0	0
Bacteroidota	Bacteroidia	Cytophagales	Spirosomaceae	Pseudarcicella	NA	0	0	0	0	0	0	0	0	0	0	0
Bacteroidota	Bacteroidia	Cytophagales	Spirosomaceae	Pseudarcicella	NA	0	0	0	0	0	0	0	0	0	0	0
Bacteroidota	Bacteroidia	Sphingobacteriales	NS11-12 marine group	NA	NA	0	0	0	0	0	0	2	0	0	0	0
Bacteroidota	Bacteroidia	Sphingobacteriales	NS11-12 marine group	NA	NA	9	0	0	0	0	0	0	0	0	0	0
Bacteroidota	Bacteroidia	Cytophagales	Hymenobacteraceae	Hymenobacter	NA	0	0	2	0	0	0	0	0	0	0	0
Bacteroidota	Bacteroidia	Cytophagales	Hymenobacteraceae	Hymenobacter	NA	6	0	11	0	0	0	0	0	0	0	0
Bacteroidota	Bacteroidia	Cytophagales	Hymenobacteraceae	Hymenobacter	NA	0	0	0	0	0	0	0	0	0	0	0
Bacteroidota	Bacteroidia	Cytophagales	Hymenobacteraceae	Hymenobacter	NA	0	0	0	0	0	0	0	0	0	0	0
Bacteroidota	Bacteroidia	Cytophagales	Hymenobacteraceae	Hymenobacter	saemangeumensis	0	0	0	0	0	0	0	0	0	0	0
Bacteroidota	Bacteroidia	Cytophagales	NA	NA	NA	0	0	0	0	0	0	6	0	0	0	0
Bacteroidota	Bacteroidia	Cytophagales	NA	NA	NA	2	0	0	0	0	0	0	0	0	0	0
Bacteroidota	Bacteroidia	Sphingobacteriales	NS11-12 marine group	NA	NA	0	0	0	6	0	0	0	0	0	0	0
Bacteroidota	Bacteroidia	Chitinophagales	NA	NA	NA	11	0	0	0	0	0	0	0	0	0	0
Bacteroidota	Bacteroidia	Chitinophagales	NA	NA	NA	0	0	28	0	0	0	0	0	0	0	0
Bacteroidota	Bacteroidia	Flavobacteriales	Cryomorphaceae	NA	NA	0	0	0	0	0	0	0	0	0	0	0
Bacteroidota	Bacteroidia	NA	NA	NA	NA	0	0	4	0	0	0	0	0	0	0	0
Bacteroidota	Bacteroidia	Cytophagales	NA	NA	NA	0	0	0	0	0	0	0	0	0	0	0
Bacteroidota	Bacteroidia	Cytophagales	NA	NA	NA	3	0	0	0	0	0	0	0	0	0	0
Bacteroidota	Bacteroidia	Chitinophagales	NA	NA	NA	21	0	0	0	0	0	15	0	0	0	0
Bacteroidota	Bacteroidia	Cytophagales	Spirosomaceae	Spirosoma	NA	0	0	0	0	3	0	0	0	0	0	0
Bacteroidota	Bacteroidia	Cytophagales	Spirosomaceae	NA	NA	0	0	8	0	0	0	0	0	0	0	0
Bacteroidota	Bacteroidia	Cytophagales	Spirosomaceae	NA	NA	0	0	0	0	21	0	0	0	0	0	0
Bacteroidota	Bacteroidia	Cytophagales	Spirosomaceae	Lacihabitans	soyangensis	0	0	0	0	0	0	0	0	0	0	0
Bacteroidota	Bacteroidia	Cytophagales	Spirosomaceae	Lacihabitans	soyangensis	0	10	0	3	0	0	0	0	0	0	0
Bacteroidota	Bacteroidia	Cytophagales	Spirosomaceae	Lacihabitans	soyangensis	0	0	0	0	0	27	0	0	0	0	0
Bacteroidota	Bacteroidia	Cytophagales	Spirosomaceae	Lacihabitans	soyangensis	0	4	0	0	0	8	0	0	0	0	0
Bacteroidota	Bacteroidia	Cytophagales	Spirosomaceae	Lacihabitans	NA	0	0	4	0	0	0	0	0	0	0	0
Bacteroidota	Bacteroidia	Cytophagales	Spirosomaceae	Lacihabitans	NA	78	0	252	0	0	0	29	0	0	0	0
Bacteroidota	Bacteroidia	Cytophagales	Spirosomaceae	Arcicella	NA	0	0	0	0	0	0	0	0	0	0	0
Bacteroidota	Bacteroidia	Cytophagales	Spirosomaceae	Arcicella	NA	1	0	12	0	19	0	24	0	0	0	0
Bacteroidota	Bacteroidia	Cytophagales	Spirosomaceae	Arcicella	NA	4	0	0	0	2	0	8	0	0	0	0
Bacteroidota	Bacteroidia	Cytophagales	Spirosomaceae	Arcicella	NA	9	0	0	0	55	0	0	0	0	0	0
Bacteroidota	Bacteroidia	Cytophagales	Spirosomaceae	Spirosoma	spitsbergense	0	0	16	0	0	0	0	0	0	0	0
Bacteroidota	Bacteroidia	Cytophagales	Cyclobacteriaceae	NA	NA	7	0	0	0	0	0	0	0	0	0	0
Bacteroidota	Bacteroidia	Cytophagales	NA	NA	NA	0	0	0	0	0	0	0	0	0	0	0
Bacteroidota	Bacteroidia	Cytophagales	Spirosomaceae	Persicitalea	NA	1	0	0	0	0	0	0	0	0	0	0
Bacteroidota	Bacteroidia	Cytophagales	Spirosomaceae	Persicitalea	jodogahamensis	0	0	0	0	0	0	0	0	0	0	0
Bacteroidota	Bacteroidia	Cytophagales	Spirosomaceae	Runella	zeae	0	0	0	0	0	0	0	0	0	0	0
Bacteroidota	Bacteroidia	Cytophagales	Spirosomaceae	Runella	NA	4	0	0	0	0	0	0	0	0	0	0
Bacteroidota	Bacteroidia	Cytophagales	Spirosomaceae	Persicitalea	NA	0	0	0	0	0	0	0	0	0	0	0
Bacteroidota	Bacteroidia	Cytophagales	Spirosomaceae	Rhabdobacter	NA	0	0	0	0	0	0	0	0	0	0	0
Bacteroidota	Bacteroidia	Cytophagales	Spirosomaceae	Runella	NA	2	0	0	0	0	0	0	0	0	0	0
Bacteroidota	Bacteroidia	Cytophagales	Hymenobacteraceae	Hymenobacter	NA	0	0	0	0	0	0	0	0	0	0	0
Bacteroidota	Bacteroidia	Cytophagales	Hymenobacteraceae	Hymenobacter	NA	0	0	0	0	0	0	0	0	0	0	0
Bacteroidota	Bacteroidia	Cytophagales	Spirosomaceae	Emticicia	NA	0	0	0	0	0	0	0	0	0	0	0
Bacteroidota	Bacteroidia	Cytophagales	Cyclobacteriaceae	NA	NA	0	0	0	13	0	0	0	0	0	0	0
Bacteroidota	Bacteroidia	Cytophagales	NA	NA	NA	0	0	19	0	0	0	0	0	0	0	0
Bacteroidota	Bacteroidia	Cytophagales	Cytophagaceae	Sporocytophaga	NA	0	0	0	0	0	0	0	0	0	0	0
Bacteroidota	Bacteroidia	Cytophagales	Spirosomaceae	Rudanella	NA	0	0	0	0	0	0	0	0	0	0	0
Bacteroidota	Bacteroidia	Cytophagales	Hymenobacteraceae	Hymenobacter	NA	0	0	0	0	0	0	0	0	0	0	0
Bacteroidota	Bacteroidia	Cytophagales	Hymenobacteraceae	Hymenobacter	lapidarius	0	0	0	0	0	0	0	0	0	0	0
Bacteroidota	Bacteroidia	Cytophagales	Hymenobacteraceae	Hymenobacter	lapidarius	0	0	0	0	0	3	0	0	0	0	0
Bacteroidota	Bacteroidia	Cytophagales	Hymenobacteraceae	Hymenobacter	algoricola	10	0	0	0	0	0	0	0	0	0	0
Bacteroidota	Bacteroidia	Cytophagales	Hymenobacteraceae	Hymenobacter	NA	5	0	0	0	0	0	0	0	0	0	0
Bacteroidota	Bacteroidia	Cytophagales	Hymenobacteraceae	Hymenobacter	swuensis	0	0	0	0	0	0	0	0	0	0	0
Bacteroidota	Bacteroidia	Cytophagales	Spirosomaceae	Spirosoma	NA	0	0	0	0	0	0	0	0	0	0	0
Bacteroidota	Bacteroidia	Cytophagales	Hymenobacteraceae	Hymenobacter	swuensis	0	0	0	0	0	0	0	0	0	0	0
Bacteroidota	Bacteroidia	Cytophagales	Spirosomaceae	Spirosoma	NA	2	0	0	0	0	0	0	0	0	0	0
Bacteroidota	Bacteroidia	Cytophagales	Hymenobacteraceae	Hymenobacter	NA	4	0	2	0	0	0	0	0	0	0	0
Bacteroidota	Bacteroidia	Cytophagales	Hymenobacteraceae	Hymenobacter	NA	6	0	5	0	0	0	0	0	0	0	0
Bacteroidota	Bacteroidia	Cytophagales	Hymenobacteraceae	Hymenobacter	NA	0	0	0	0	0	0	0	0	0	0	0
Bacteroidota	Bacteroidia	Cytophagales	Hymenobacteraceae	Hymenobacter	NA	0	0	0	0	0	0	0	0	0	0	0
Bacteroidota	Bacteroidia	Cytophagales	Hymenobacteraceae	Hymenobacter	NA	1	0	0	0	0	0	0	0	0	0	0
Bacteroidota	Bacteroidia	Cytophagales	Hymenobacteraceae	Hymenobacter	NA	10	0	0	0	0	0	0	0	0	0	0
Bacteroidota	Bacteroidia	Cytophagales	Hymenobacteraceae	Hymenobacter	NA	8	0	0	0	0	0	0	0	0	0	0
Bacteroidota	Bacteroidia	Cytophagales	Hymenobacteraceae	Hymenobacter	NA	0	0	0	0	0	0	0	0	0	0	0
Bacteroidota	Bacteroidia	Cytophagales	Hymenobacteraceae	Hymenobacter	NA	0	0	0	0	0	0	0	0	0	0	0
Bacteroidota	Bacteroidia	Cytophagales	Hymenobacteraceae	Hymenobacter	NA	0	0	0	0	0	0	0	0	0	0	0
Bacteroidota	Bacteroidia	Cytophagales	Hymenobacteraceae	Hymenobacter	nivis	0	0	0	0	55	0	0	0	0	0	0
Bacteroidota	Bacteroidia	Cytophagales	Hymenobacteraceae	Hymenobacter	NA	0	0	0	0	0	0	0	0	0	0	0
Bacteroidota	Bacteroidia	Cytophagales	Hymenobacteraceae	Hymenobacter	swuensis	0	0	0	0	0	0	0	0	0	0	0
Bacteroidota	Bacteroidia	Cytophagales	Hymenobacteraceae	Hymenobacter	NA	0	0	0	0	0	0	0	0	0	0	0
Bacteroidota	Bacteroidia	Cytophagales	Spirosomaceae	NA	NA	0	0	3	0	0	0	0	0	0	0	0
Bacteroidota	Bacteroidia	Cytophagales	Spirosomaceae	NA	NA	12	0	0	0	0	0	0	0	0	0	0
Bacteroidota	Bacteroidia	Cytophagales	Spirosomaceae	Spirosoma	NA	0	0	0	0	4	0	0	0	0	0	0
Bacteroidota	Bacteroidia	Cytophagales	Hymenobacteraceae	Hymenobacter	NA	0	0	0	0	0	0	0	0	0	0	0
Bacteroidota	Bacteroidia	Cytophagales	Hymenobacteraceae	Hymenobacter	NA	0	0	0	0	0	0	0	0	0	0	0
Bacteroidota	Bacteroidia	Cytophagales	Spirosomaceae	NA	NA	0	0	0	0	0	0	3	0	0	0	0
Bacteroidota	Bacteroidia	Sphingobacteriales	Sphingobacteriaceae	Pedobacter	rivuli	0	0	1	0	0	0	0	0	0	0	0
Bacteroidota	Bacteroidia	Cytophagales	Hymenobacteraceae	Hymenobacter	NA	0	0	0	0	17	0	0	0	0	0	0
Bacteroidota	Bacteroidia	Cytophagales	Hymenobacteraceae	Hymenobacter	NA	0	0	0	0	94	0	0	0	0	0	0
Bacteroidota	Bacteroidia	Cytophagales	Hymenobacteraceae	Hymenobacter	sedentarius	1	0	0	0	0	0	0	0	0	0	0
Bacteroidota	Bacteroidia	Cytophagales	Hymenobacteraceae	Hymenobacter	NA	6	0	0	0	292	0	0	0	0	0	0
Bacteroidota	Bacteroidia	Cytophagales	Hymenobacteraceae	Hymenobacter	NA	4	0	0	0	107	0	0	0	0	0	0
Bacteroidota	Bacteroidia	Cytophagales	Cyclobacteriaceae	Algoriphagus	NA	0	0	0	0	0	0	0	0	0	0	0
Bacteroidota	Bacteroidia	Cytophagales	Cyclobacteriaceae	Algoriphagus	NA	0	0	0	0	0	0	0	0	0	0	0
Bacteroidota	Bacteroidia	Cytophagales	NA	NA	NA	3	0	0	0	0	0	0	0	0	0	0
Bacteroidota	Bacteroidia	Cytophagales	NA	NA	NA	10	0	0	0	0	0	0	0	0	0	0
Bacteroidota	Bacteroidia	Sphingobacteriales	NS11-12 marine group	NA	NA	0	0	0	0	0	0	0	0	0	0	0
Bacteroidota	Bacteroidia	Cytophagales	Cytophagaceae	Cytophaga	NA	0	6	0	0	0	0	0	0	0	0	0
Bacteroidota	Bacteroidia	Sphingobacteriales	NS11-12 marine group	NA	NA	0	0	0	6	0	0	0	0	0	0	0
Bacteroidota	Bacteroidia	Sphingobacteriales	NS11-12 marine group	NA	NA	0	0	0	0	0	0	0	0	0	0	0
Bacteroidota	Bacteroidia	Chitinophagales	Saprospiraceae	NA	NA	0	0	0	0	0	3	0	0	0	0	0
Bacteroidota	Bacteroidia	Cytophagales	Cytophagaceae	Cytophaga	NA	15	0	0	0	0	0	0	0	0	0	0
Bacteroidota	Bacteroidia	Cytophagales	Cytophagaceae	Cytophaga	NA	0	0	20	0	0	0	0	0	0	0	0
Bacteroidota	Bacteroidia	Cytophagales	Spirosomaceae	Taeseokella	NA	0	0	0	4	0	0	0	0	0	0	0
Bacteroidota	Bacteroidia	Cytophagales	Spirosomaceae	Taeseokella	NA	0	0	0	16	0	0	0	0	0	0	0
Bacteroidota	Bacteroidia	Cytophagales	Spirosomaceae	Fibrella	NA	0	0	0	0	0	0	0	0	0	0	0
Bacteroidota	Bacteroidia	Cytophagales	Spirosomaceae	Taeseokella	NA	0	8	0	62	0	9	0	0	0	0	0
Bacteroidota	Bacteroidia	Cytophagales	Spirosomaceae	Taeseokella	NA	0	15	0	127	0	3	0	0	0	0	0
Bacteroidota	Bacteroidia	Cytophagales	Spirosomaceae	Taeseokella	NA	0	0	0	0	0	115	0	0	0	0	0
Bacteroidota	Bacteroidia	Cytophagales	Spirosomaceae	Taeseokella	NA	0	0	0	0	0	0	0	0	0	0	0
Bacteroidota	Bacteroidia	Cytophagales	Spirosomaceae	Taeseokella	NA	0	0	0	5	0	4	0	0	0	0	0
Bacteroidota	Bacteroidia	Cytophagales	Spirosomaceae	Taeseokella	NA	0	19	0	0	0	0	0	0	0	0	0
Bacteroidota	Bacteroidia	Cytophagales	Cyclobacteriaceae	Fulvivirga	NA	0	32	0	0	0	0	0	0	0	0	0
Bacteroidota	Bacteroidia	Cytophagales	Cyclobacteriaceae	NA	NA	0	25	0	10	0	4	0	0	0	0	0
Bacteroidota	Bacteroidia	Cytophagales	Cyclobacteriaceae	Fulvivirga	NA	0	27	0	0	0	0	0	0	0	0	0
Bacteroidota	Bacteroidia	Cytophagales	Cyclobacteriaceae	NA	NA	0	0	0	14	0	0	0	0	0	0	0
Bacteroidota	Bacteroidia	Cytophagales	Cyclobacteriaceae	NA	NA	0	0	0	0	0	0	0	0	0	0	0
Bacteroidota	Bacteroidia	Sphingobacteriales	NS11-12 marine group	NA	NA	0	0	0	0	0	0	12	0	0	0	0
Bacteroidota	Bacteroidia	Chitinophagales	NA	NA	NA	0	0	31	0	0	0	0	0	0	0	0
Bacteroidota	Bacteroidia	Chitinophagales	NA	NA	NA	0	0	0	0	0	0	5	0	0	0	0
Bacteroidota	Bacteroidia	Cytophagales	Cyclobacteriaceae	NA	NA	0	43	0	0	0	0	0	0	0	0	0
Bacteroidota	Bacteroidia	Cytophagales	Cyclobacteriaceae	NA	NA	0	5	0	0	0	0	0	0	0	0	0
Bacteroidota	Bacteroidia	Cytophagales	Cyclobacteriaceae	NA	NA	0	1	0	0	0	0	0	0	0	0	0
Bacteroidota	Bacteroidia	Cytophagales	Cyclobacteriaceae	NA	NA	0	0	0	4	0	0	0	0	0	0	0
Bacteroidota	Bacteroidia	Cytophagales	Cyclobacteriaceae	NA	NA	0	39	0	0	0	0	0	0	0	0	0
Bacteroidota	Bacteroidia	Cytophagales	Cyclobacteriaceae	NA	NA	0	0	0	4	0	0	0	0	0	0	0
Bacteroidota	Bacteroidia	Sphingobacteriales	NS11-12 marine group	NA	NA	0	0	0	0	0	0	0	0	0	0	0
Bacteroidota	Bacteroidia	Cytophagales	Cyclobacteriaceae	NA	NA	0	30	0	39	0	0	0	0	0	0	0
Bacteroidota	Bacteroidia	Sphingobacteriales	NS11-12 marine group	NA	NA	0	0	0	0	0	0	0	0	0	0	0
Bacteroidota	Bacteroidia	Chitinophagales	Saprospiraceae	NA	NA	0	0	6	0	0	0	0	0	0	0	0
Bacteroidota	Bacteroidia	Chitinophagales	Saprospiraceae	NA	NA	0	0	0	0	0	0	0	0	0	0	0
Bacteroidota	Bacteroidia	Cytophagales	Cytophagaceae	Cytophaga	NA	0	0	0	0	0	0	0	0	0	0	0
Bacteroidota	Bacteroidia	Cytophagales	Cytophagaceae	Cytophaga	NA	0	0	0	0	0	0	7	0	0	0	0
Bacteroidota	Bacteroidia	Chitinophagales	Saprospiraceae	NA	NA	6	0	0	0	0	0	0	0	0	0	0
Bacteroidota	Bacteroidia	Cytophagales	Spirosomaceae	Lacihabitans	soyangensis	0	0	0	0	0	0	0	0	0	0	0
Bacteroidota	Bacteroidia	Sphingobacteriales	NS11-12 marine group	NA	NA	118	0	0	0	0	0	0	0	0	0	0
Bacteroidota	Bacteroidia	Sphingobacteriales	NS11-12 marine group	NA	NA	0	0	1	0	0	0	0	0	0	0	0
Bacteroidota	Bacteroidia	Sphingobacteriales	NS11-12 marine group	NA	NA	0	0	0	0	0	0	0	0	0	0	0
Bacteroidota	Bacteroidia	Cytophagales	Cytophagaceae	Cytophaga	aurantiaca	0	0	0	0	282	0	0	0	0	0	0
Bacteroidota	Bacteroidia	Cytophagales	Cyclobacteriaceae	NA	NA	0	19	0	0	0	0	0	0	0	0	0
Bacteroidota	Bacteroidia	Cytophagales	Microscillaceae	NA	NA	29	0	0	0	0	0	0	0	0	0	0
Bacteroidota	Bacteroidia	Cytophagales	Microscillaceae	NA	NA	0	0	0	0	0	0	7	0	0	0	0
Bacteroidota	Bacteroidia	Chitinophagales	NA	NA	NA	0	0	0	6	0	0	0	0	0	0	0
Bacteroidota	Bacteroidia	Cytophagales	Amoebophilaceae	Candidatus Amoebophilus	NA	4	0	0	0	0	0	0	0	0	0	0
Bacteroidota	Bacteroidia	Chitinophagales	NA	NA	NA	0	0	0	0	0	0	0	0	0	0	0
Bacteroidota	Bacteroidia	Cytophagales	Cyclobacteriaceae	Ekhidna	NA	0	11	0	0	0	0	0	0	0	0	0
Bdellovibrionota	Bdellovibrionia	Bdellovibrionales	Bdellovibrionaceae	Bdellovibrio	NA	0	0	0	0	3	0	0	0	0	0	0
Bacteroidota	Bacteroidia	Cytophagales	Cyclobacteriaceae	NA	NA	0	0	0	0	0	6	0	0	0	0	0
Bacteroidota	Bacteroidia	Cytophagales	Cytophagaceae	Cytophaga	NA	6	0	0	0	0	0	0	0	0	0	0
Bacteroidota	Bacteroidia	Cytophagales	Cytophagaceae	Cytophaga	NA	0	0	0	0	0	0	0	0	0	0	0
Bacteroidota	Bacteroidia	Cytophagales	Cyclobacteriaceae	NA	NA	0	28	0	0	0	0	0	0	0	0	0
Bacteroidota	Bacteroidia	Cytophagales	NA	NA	NA	0	2	0	0	0	0	0	0	0	0	0
Bacteroidota	Bacteroidia	Cytophagales	Cyclobacteriaceae	NA	NA	0	14	0	0	0	0	0	0	0	0	0
Bacteroidota	Bacteroidia	Cytophagales	Cyclobacteriaceae	NA	NA	7	0	9	0	0	0	0	0	0	0	0
Bacteroidota	Bacteroidia	Cytophagales	Cyclobacteriaceae	NA	NA	11	0	0	0	0	0	0	0	0	0	0
Bacteroidota	Bacteroidia	Cytophagales	MWH-CFBk5	NA	NA	12	0	0	0	0	0	0	0	0	0	0
Bacteroidota	Bacteroidia	Cytophagales	Cyclobacteriaceae	Roseivirga	NA	0	6	0	0	0	0	0	0	0	0	0
Bacteroidota	Bacteroidia	Cytophagales	Cyclobacteriaceae	Marinoscillum	NA	0	0	0	0	0	0	0	0	0	0	0
Bacteroidota	Bacteroidia	Cytophagales	Cyclobacteriaceae	Marinoscillum	NA	0	0	29	0	0	0	0	0	0	0	0
Bacteroidota	Bacteroidia	Cytophagales	Cyclobacteriaceae	NA	NA	0	4	0	0	0	0	0	0	0	0	0
Bacteroidota	Bacteroidia	Cytophagales	Cyclobacteriaceae	Cyclobacterium	NA	0	0	0	0	0	0	0	0	0	0	0
Bacteroidota	Bacteroidia	Cytophagales	Cyclobacteriaceae	NA	NA	0	4	0	0	0	0	0	0	0	0	0
Bacteroidota	Bacteroidia	Cytophagales	Cyclobacteriaceae	Ekhidna	NA	0	15	0	0	0	0	0	0	0	0	0
Bacteroidota	Bacteroidia	Cytophagales	Cyclobacteriaceae	Ekhidna	NA	0	0	7	0	0	0	0	0	0	0	0
Bacteroidota	Bacteroidia	Cytophagales	Cyclobacteriaceae	Fulvivirga	NA	0	0	0	0	0	12	0	0	0	0	0
Bacteroidota	Bacteroidia	Cytophagales	Cyclobacteriaceae	NA	NA	0	6	0	0	0	0	0	0	0	0	0
Bacteroidota	Bacteroidia	Cytophagales	Cyclobacteriaceae	NA	NA	0	0	0	0	0	0	0	0	0	0	0
Bacteroidota	Bacteroidia	Cytophagales	NA	NA	NA	0	0	0	1	0	0	0	0	0	0	0
Bacteroidota	Bacteroidia	Cytophagales	Cyclobacteriaceae	NA	NA	0	0	0	8	0	0	0	0	0	0	0
Bacteroidota	Bacteroidia	Cytophagales	Cytophagaceae	Cytophaga	NA	0	0	0	0	67	0	0	0	0	0	0
Bacteroidota	Bacteroidia	Cytophagales	Cytophagaceae	Cytophaga	NA	4	0	0	0	33	0	0	0	0	0	0
Bacteroidota	Bacteroidia	Cytophagales	Amoebophilaceae	NA	NA	0	0	0	0	0	0	0	0	0	0	0
Bacteroidota	Bacteroidia	Cytophagales	Cyclobacteriaceae	NA	NA	0	0	0	5	0	0	0	0	0	0	0
Bacteroidota	Bacteroidia	Cytophagales	Cyclobacteriaceae	NA	NA	0	0	0	0	0	0	0	0	0	0	0
Bacteroidota	Bacteroidia	Cytophagales	Amoebophilaceae	Candidatus Cardinium	NA	0	0	0	0	0	0	2	0	0	0	0
Bacteroidota	Bacteroidia	Cytophagales	Amoebophilaceae	NA	NA	0	0	0	10	0	0	0	0	0	0	0
Bacteroidota	Bacteroidia	Cytophagales	Microscillaceae	NA	NA	0	0	0	0	0	0	59	0	0	0	0
Bacteroidota	Bacteroidia	Cytophagales	Microscillaceae	NA	NA	0	0	9	0	0	0	49	0	0	0	0
Bacteroidota	Bacteroidia	Cytophagales	Microscillaceae	NA	NA	9	0	0	0	0	0	23	0	0	0	0
Bacteroidota	Bacteroidia	Cytophagales	Cyclobacteriaceae	Reichenbachiella	NA	0	11	0	0	0	0	0	0	0	0	0
Bacteroidota	Bacteroidia	Cytophagales	Microscillaceae	NA	NA	0	0	28	0	0	0	0	0	0	0	0
Bacteroidota	Bacteroidia	Cytophagales	Microscillaceae	NA	NA	0	0	0	0	0	8	0	0	0	0	0
Bacteroidota	Bacteroidia	Cytophagales	Microscillaceae	NA	NA	0	0	213	0	0	0	0	0	0	0	0
Bacteroidota	Bacteroidia	Cytophagales	Microscillaceae	NA	NA	0	0	0	0	0	0	0	0	0	0	0
Bacteroidota	Bacteroidia	Cytophagales	Microscillaceae	NA	NA	0	0	0	0	0	0	0	0	0	0	0
Bacteroidota	Bacteroidia	Cytophagales	Microscillaceae	NA	NA	0	0	83	0	0	0	0	0	0	0	0
Bacteroidota	Bacteroidia	Cytophagales	Microscillaceae	NA	NA	0	0	17	0	0	0	0	0	0	0	0
Proteobacteria	Gammaproteobacteria	Pseudomonadales	OM182 clade	NA	NA	0	5	0	0	0	0	0	0	0	0	0
NA	NA	NA	NA	NA	NA	0	0	0	0	0	0	0	0	0	0	0
Bacteroidota	Bacteroidia	Cytophagales	Spirosomaceae	Spirosoma	NA	0	0	0	0	3	0	0	0	0	0	0
Firmicutes	Bacilli	Bacillales	NA	NA	NA	0	0	0	0	0	0	0	0	0	0	0
Firmicutes	Bacilli	Bacillales	NA	NA	NA	0	0	0	0	0	0	1	0	0	0	0
Proteobacteria	Alphaproteobacteria	Rhodobacterales	Rhodobacteraceae	Octadecabacter	arcticus	0	0	0	0	0	498	0	0	0	0	0
Proteobacteria	Alphaproteobacteria	Rhodobacterales	Rhodobacteraceae	NA	NA	0	2	0	0	0	760	14	0	0	0	0
Proteobacteria	Alphaproteobacteria	Rhodobacterales	Rhodobacteraceae	NA	NA	0	15	0	0	0	74	0	0	0	0	0
Proteobacteria	Alphaproteobacteria	Rhodobacterales	Rhodobacteraceae	Planktomarina	NA	0	0	0	0	0	0	0	0	0	0	0
Patescibacteria	Gracilibacteria	Candidatus Peregrinibacteria	NA	NA	NA	0	0	0	0	0	0	0	0	0	0	0
Patescibacteria	Gracilibacteria	Candidatus Peregrinibacteria	NA	NA	NA	0	5	0	0	0	0	0	0	0	0	0
Firmicutes	Bacilli	Bacillales	Planococcaceae	Sporosarcina	NA	0	0	0	0	0	0	18	0	0	0	0
Firmicutes	Bacilli	Exiguobacterales	Exiguobacteraceae	Exiguobacterium	oxidotolerans	0	0	0	0	0	0	0	0	0	0	0
Patescibacteria	Saccharimonadia	Saccharimonadales	NA	NA	NA	4	0	0	0	0	0	0	0	0	0	0
Patescibacteria	Saccharimonadia	Saccharimonadales	LWQ8	NA	NA	137	0	0	0	0	0	0	0	0	0	0
Patescibacteria	Saccharimonadia	Saccharimonadales	NA	NA	NA	0	4	0	0	0	0	0	0	0	0	0
Firmicutes	Bacilli	Bacillales	Planococcaceae	Sporosarcina	newyorkensis	0	0	0	0	0	0	0	0	0	0	0
Patescibacteria	Gracilibacteria	Candidatus Peregrinibacteria	NA	NA	NA	0	0	0	0	0	0	0	0	0	0	0
Firmicutes	Bacilli	Bacillales	Planococcaceae	Sporosarcina	psychrophila	0	0	24	0	0	0	136	0	0	0	0
Firmicutes	Bacilli	Bacillales	Planococcaceae	Sporosarcina	psychrophila	0	0	4	0	0	0	67	0	0	0	0
Firmicutes	Bacilli	Bacillales	Planococcaceae	Sporosarcina	NA	0	0	0	0	0	0	0	0	0	0	0
Firmicutes	Bacilli	Bacillales	Planococcaceae	Sporosarcina	aquimarina	0	0	0	0	0	0	14	0	0	0	0
Firmicutes	Bacilli	Bacillales	Planococcaceae	Sporosarcina	NA	0	0	0	0	0	0	0	0	0	0	0
Firmicutes	Bacilli	Bacillales	Planococcaceae	Sporosarcina	NA	0	41	0	0	0	0	0	0	0	0	0
Firmicutes	Bacilli	Bacillales	Planococcaceae	Sporosarcina	NA	0	0	0	0	0	0	0	0	0	0	0
Firmicutes	Bacilli	Bacillales	Planococcaceae	Sporosarcina	NA	0	16	0	0	0	0	0	0	0	0	0
Firmicutes	Bacilli	Paenibacillales	Paenibacillaceae	Ammoniphilus	oxalaticus	0	0	0	0	0	0	0	0	0	0	0
Patescibacteria	Gracilibacteria	Candidatus Peregrinibacteria	NA	NA	NA	0	0	0	0	0	0	0	0	0	0	0
Patescibacteria	Gracilibacteria	Candidatus Peregrinibacteria	NA	NA	NA	0	0	0	0	0	0	0	0	0	0	0
Patescibacteria	Saccharimonadia	Saccharimonadales	NA	NA	NA	0	0	0	0	0	0	0	0	0	0	0
Firmicutes	Bacilli	Paenibacillales	Paenibacillaceae	NA	NA	0	0	0	0	0	0	0	0	0	0	0
Firmicutes	Bacilli	Bacillales	Bacillaceae	Bacillus	NA	0	0	4	0	0	0	0	0	0	0	0
Firmicutes	Bacilli	Bacillales	Bacillaceae	Bacillus	pocheonensis	0	0	0	0	0	0	0	0	0	0	0
Firmicutes	Bacilli	Bacillales	Bacillaceae	Bacillus	azotoformans	0	0	0	0	0	8	0	0	0	0	0
Firmicutes	Bacilli	Lactobacillales	Carnobacteriaceae	Carnobacterium	maltaromaticum	0	0	0	0	0	0	0	0	0	0	0
Firmicutes	Bacilli	Lactobacillales	Carnobacteriaceae	Granulicatella	balaenopterae	0	0	0	0	0	0	0	0	0	0	0
Firmicutes	Bacilli	Bacillales	Planococcaceae	Planococcus	antarcticus	0	1	0	0	0	0	0	0	0	0	0
Firmicutes	Bacilli	Bacillales	Planococcaceae	Planococcus	antarcticus	0	12	0	0	0	0	0	0	0	0	0
Firmicutes	Bacilli	Bacillales	Planococcaceae	Planococcus	kocurii	0	0	0	0	0	0	0	0	0	0	0
Firmicutes	Bacilli	Bacillales	NA	NA	NA	0	0	0	0	0	0	0	0	0	0	0
Firmicutes	Bacilli	Bacillales	Bacillaceae	Bacillus	NA	2	1	8	0	0	0	59	0	0	0	0
Firmicutes	Bacilli	Bacillales	Bacillaceae	Bacillus	cellulasensis	0	0	0	0	0	0	0	0	0	0	0
Firmicutes	Bacilli	Bacillales	Bacillaceae	Bacillus	safensis	0	0	0	0	0	0	0	0	0	0	0
Firmicutes	Bacilli	Bacillales	Bacillaceae	Vulcanibacillus	NA	0	0	0	0	0	0	0	0	0	0	0
Firmicutes	Bacilli	Lactobacillales	Carnobacteriaceae	Carnobacterium	alterfunditum	0	0	0	0	0	0	0	0	0	0	0
Firmicutes	Bacilli	Lactobacillales	Carnobacteriaceae	Carnobacterium	NA	2	6	0	0	0	0	0	0	0	0	0
Firmicutes	Bacilli	Bacillales	Bacillaceae	NA	NA	0	0	0	0	0	0	0	0	0	0	0
Firmicutes	Bacilli	Paenibacillales	Paenibacillaceae	Paenibacillus	NA	0	0	0	0	0	0	0	0	0	0	0
Firmicutes	Bacilli	Staphylococcales	Staphylococcaceae	Staphylococcus	warneri	0	0	0	0	0	0	0	0	0	0	0
Firmicutes	Bacilli	Staphylococcales	Staphylococcaceae	Staphylococcus	NA	0	0	0	0	0	0	0	0	0	0	0
Firmicutes	Bacilli	Staphylococcales	Staphylococcaceae	Staphylococcus	caprae	0	0	0	0	0	0	0	0	0	0	0
Firmicutes	Bacilli	Staphylococcales	Staphylococcaceae	Staphylococcus	phage	0	0	0	0	0	0	0	0	0	0	0
Firmicutes	NA	NA	NA	NA	NA	0	0	0	0	0	4	0	0	0	0	0
Firmicutes	NA	NA	NA	NA	NA	0	0	0	0	0	0	0	0	0	0	0
Firmicutes	NA	NA	NA	NA	NA	0	0	0	0	0	0	0	0	0	0	0
Firmicutes	NA	NA	NA	NA	NA	0	0	0	1	0	0	0	0	0	0	0
Firmicutes	Desulfotomaculia	Ammonifexales	Ammonificaceae	Ammonifex	thiophilus	0	0	4	0	0	0	0	0	0	0	0
Firmicutes	NA	NA	NA	NA	NA	0	0	0	0	0	0	2	0	0	0	0
Firmicutes	Bacilli	Lactobacillales	Listeriaceae	Brochothrix	thermosphacta	0	0	0	0	0	0	0	0	0	0	0
Firmicutes	Bacilli	Lactobacillales	Catellicoccaceae	Catellicoccus	marimammalium	0	1	0	0	0	0	0	0	0	0	0
Firmicutes	Bacilli	Paenibacillales	Paenibacillaceae	Paenibacillus	NA	4	0	9	0	9	0	11	0	0	0	0
Firmicutes	Bacilli	Paenibacillales	Paenibacillaceae	Paenibacillus	NA	0	0	12	0	0	0	0	0	0	0	0
Firmicutes	Bacilli	Bacillales	Bacillaceae	Bacillus	mannanilyticus	0	0	0	0	0	0	4	0	0	0	0
Firmicutes	Bacilli	Bacillales	Bacillaceae	Bacillus	NA	0	0	0	0	0	0	0	0	0	0	0
Firmicutes	Bacilli	Bacillales	Bacillaceae	Bacillus	NA	0	0	0	0	0	0	0	0	0	0	0
Firmicutes	Bacilli	Erysipelotrichales	Erysipelotrichaceae	Turicibacter	NA	0	0	0	0	0	0	0	0	0	0	0
Firmicutes	Bacilli	Lactobacillales	Streptococcaceae	Streptococcus	marimammalium	0	0	0	0	0	0	0	0	0	0	0
Actinobacteriota	Acidimicrobiia	IMCC26256	NA	NA	NA	0	0	5	0	0	0	0	0	0	0	0
Actinobacteriota	Acidimicrobiia	IMCC26256	NA	NA	NA	11	0	2	0	0	0	0	0	0	0	0
Proteobacteria	Gammaproteobacteria	NA	NA	NA	NA	0	2	0	0	0	0	0	0	0	0	0
Proteobacteria	Alphaproteobacteria	NA	NA	NA	NA	0	2	0	0	0	0	0	0	0	0	0
Bdellovibrionota	Oligoflexia	Oligoflexales	Oligoflexaceae	NA	NA	0	0	0	6	0	0	0	0	0	0	0
Proteobacteria	Gammaproteobacteria	Granulosicoccales	Granulosicoccaceae	Granulosicoccus	marinus	0	1	0	0	0	0	0	0	0	0	0
Bdellovibrionota	Oligoflexia	Oligoflexales	Oligoflexaceae	NA	NA	0	1	0	0	0	0	0	0	0	0	0
Actinobacteriota	Acidimicrobiia	Microtrichales	Microtrichaceae	Sva0996 marine group	NA	0	10	0	0	0	0	0	0	0	0	0
Planctomycetota	Pla4 lineage	NA	NA	NA	NA	0	0	3	0	0	0	0	0	0	0	0
Planctomycetota	Pla4 lineage	NA	NA	NA	NA	0	0	7	0	0	0	0	0	0	0	0
Actinobacteriota	Acidimicrobiia	Microtrichales	Microtrichaceae	NA	NA	16	0	0	0	0	0	0	0	0	0	0
Actinobacteriota	Acidimicrobiia	Microtrichales	Microtrichaceae	NA	NA	0	44	0	0	0	0	0	0	0	0	0
Actinobacteriota	Acidimicrobiia	Microtrichales	Microtrichaceae	NA	NA	0	0	0	25	0	0	0	0	0	0	0
Actinobacteriota	Acidimicrobiia	Microtrichales	Microtrichaceae	NA	NA	0	83	0	279	0	6	0	0	0	0	0
Actinobacteriota	Acidimicrobiia	Microtrichales	Microtrichaceae	NA	NA	0	0	0	27	0	0	0	0	0	0	0
Actinobacteriota	Acidimicrobiia	Microtrichales	Microtrichaceae	NA	NA	0	373	0	475	0	27	0	0	0	0	0
Actinobacteriota	Acidimicrobiia	Microtrichales	Microtrichaceae	NA	NA	0	361	66	261	0	310	5	0	0	0	0
Actinobacteriota	Acidimicrobiia	Microtrichales	Microtrichaceae	NA	NA	0	29	0	72	0	21	0	0	0	0	0
Actinobacteriota	Acidimicrobiia	Microtrichales	Microtrichaceae	NA	NA	0	0	0	69	0	0	0	0	0	0	0
Actinobacteriota	Acidimicrobiia	Microtrichales	Microtrichaceae	NA	NA	0	45	0	0	0	0	0	0	0	0	0
Actinobacteriota	Acidimicrobiia	Microtrichales	Microtrichaceae	NA	NA	0	27	0	13	0	1	0	0	0	0	0
Actinobacteriota	Acidimicrobiia	Microtrichales	Microtrichaceae	Sva0996 marine group	NA	0	57	0	27	0	44	0	0	0	0	0
Actinobacteriota	Acidimicrobiia	Microtrichales	Microtrichaceae	NA	NA	0	35	0	0	0	0	0	0	0	0	0
Actinobacteriota	Actinobacteria	0319-7L14	NA	NA	NA	0	0	10	0	0	0	0	0	0	0	0
Firmicutes	NA	NA	NA	NA	NA	0	0	6	0	0	0	0	0	0	0	0
Actinobacteriota	Acidimicrobiia	IMCC26256	NA	NA	NA	0	0	0	0	0	0	12	0	0	0	0
Actinobacteriota	Acidimicrobiia	IMCC26256	NA	NA	NA	0	0	9	0	0	0	0	0	0	0	0
Fibrobacterota	Chitinivibrionia	Chitinivibrionales	Chitinivibrionaceae	possible genus 03	NA	0	0	0	0	0	2	0	0	0	0	0
Fibrobacterota	Fibrobacteria	Fibrobacterales	Fibrobacteraceae	NA	NA	0	0	0	0	0	0	17	0	0	0	0
Actinobacteriota	Acidimicrobiia	NA	NA	NA	NA	0	0	0	0	0	0	0	0	0	0	0
Actinobacteriota	Acidimicrobiia	Microtrichales	Ilumatobacteraceae	CL500-29 marine group	NA	144	0	0	0	0	0	0	0	0	0	0
Actinobacteriota	Acidimicrobiia	Microtrichales	Ilumatobacteraceae	CL500-29 marine group	NA	0	0	16	0	0	0	0	0	0	0	0
Actinobacteriota	Acidimicrobiia	Microtrichales	Ilumatobacteraceae	CL500-29 marine group	NA	0	0	0	0	0	0	44	0	0	0	0
Actinobacteriota	Acidimicrobiia	Microtrichales	NA	NA	NA	0	0	154	0	0	0	0	0	0	0	0
Actinobacteriota	Acidimicrobiia	Microtrichales	NA	NA	NA	13	0	0	0	0	0	0	0	0	0	0
Actinobacteriota	Acidimicrobiia	Microtrichales	NA	NA	NA	0	0	0	0	0	0	16	0	0	0	0
Actinobacteriota	Acidimicrobiia	NA	NA	NA	NA	0	0	20	0	0	0	0	0	0	0	0
Actinobacteriota	Acidimicrobiia	Microtrichales	Microtrichaceae	NA	NA	0	4	0	0	0	0	0	0	0	0	0
Actinobacteriota	Acidimicrobiia	Microtrichales	Microtrichaceae	Sva0996 marine group	NA	0	34	0	13	0	31	0	0	0	0	0
Actinobacteriota	Acidimicrobiia	Microtrichales	Microtrichaceae	Sva0996 marine group	NA	0	28	0	14	0	7	0	0	0	0	0
Actinobacteriota	Acidimicrobiia	Microtrichales	Microtrichaceae	NA	NA	0	5	0	0	0	0	0	0	0	0	0
Actinobacteriota	Acidimicrobiia	NA	NA	NA	NA	0	0	0	1	0	0	0	0	0	0	0
Actinobacteriota	Acidimicrobiia	Microtrichales	Microtrichaceae	Sva0996 marine group	NA	0	13	0	1	0	1	0	0	0	0	0
Actinobacteriota	Acidimicrobiia	IMCC26256	NA	NA	NA	0	0	0	1	0	0	0	0	0	0	0
Actinobacteriota	Acidimicrobiia	IMCC26256	NA	NA	NA	0	0	0	0	0	0	0	0	0	0	0
Actinobacteriota	Acidimicrobiia	NA	NA	NA	NA	0	0	0	1	0	0	0	0	0	0	0
Actinobacteriota	NA	NA	NA	NA	NA	0	0	0	0	0	0	0	0	0	0	0
Actinobacteriota	Acidimicrobiia	Microtrichales	Microtrichaceae	NA	NA	0	0	0	0	0	1	0	0	0	0	0
Actinobacteriota	Acidimicrobiia	Microtrichales	Microtrichaceae	NA	NA	0	0	0	1	0	0	0	0	0	0	0
Actinobacteriota	Acidimicrobiia	Microtrichales	Microtrichaceae	NA	NA	0	0	0	1	0	0	0	0	0	0	0
Actinobacteriota	Acidimicrobiia	Microtrichales	Microtrichaceae	Sva0996 marine group	NA	0	0	0	105	0	0	0	0	0	0	0
Actinobacteriota	Actinobacteria	NA	NA	NA	NA	0	0	0	1	0	0	0	0	0	0	0
Actinobacteriota	Acidimicrobiia	Microtrichales	NA	NA	NA	0	0	0	0	0	0	0	0	0	0	0
Actinobacteriota	Acidimicrobiia	NA	NA	NA	NA	0	9	0	0	0	3	0	0	0	0	0
Desulfobacterota	Desulfuromonadia	NA	NA	NA	NA	0	16	0	0	0	0	0	0	0	0	0
Proteobacteria	Alphaproteobacteria	Caulobacterales	Caulobacteraceae	Phenylobacterium	NA	0	0	4	0	342	0	11	0	0	0	0
Proteobacteria	Alphaproteobacteria	Caulobacterales	Caulobacteraceae	Phenylobacterium	NA	181	0	268	0	0	0	30	0	0	0	0
Proteobacteria	Alphaproteobacteria	Caulobacterales	Caulobacteraceae	NA	NA	0	0	0	0	0	0	7	0	0	0	0
Proteobacteria	Alphaproteobacteria	Caulobacterales	Caulobacteraceae	NA	NA	0	0	0	0	270	0	0	0	0	0	0
Proteobacteria	Alphaproteobacteria	Caulobacterales	Caulobacteraceae	NA	NA	0	0	0	0	108	0	0	0	0	0	0
Myxococcota	Polyangia	Polyangiales	BIrii41	NA	NA	0	0	20	0	0	0	0	0	0	0	0
Actinobacteriota	Acidimicrobiia	IMCC26256	NA	NA	NA	14	0	23	0	0	0	107	0	0	0	0
Actinobacteriota	Actinobacteria	Euzebyales	Euzebyaceae	Euzebya	NA	0	0	0	0	0	23	0	0	0	0	0
Actinobacteriota	Actinobacteria	Euzebyales	Euzebyaceae	Euzebya	NA	0	52	0	0	0	0	0	0	0	0	0
Bdellovibrionota	Bdellovibrionia	Bacteriovoracales	Bacteriovoracaceae	Peredibacter	NA	9	0	0	0	0	0	0	0	0	0	0
Bdellovibrionota	Bdellovibrionia	Bacteriovoracales	Bacteriovoracaceae	Peredibacter	NA	0	0	0	0	0	0	0	0	0	0	0
Bdellovibrionota	Bdellovibrionia	Bdellovibrionales	Bdellovibrionaceae	Bdellovibrio	NA	0	14	0	0	0	0	0	0	0	0	0
Bdellovibrionota	Bdellovibrionia	Bdellovibrionales	Bdellovibrionaceae	Bdellovibrio	NA	0	0	0	0	0	0	0	0	0	0	0
Bdellovibrionota	Bdellovibrionia	Bacteriovoracales	Bacteriovoracaceae	Peredibacter	NA	2	0	0	0	0	0	0	0	0	0	0
Bdellovibrionota	Bdellovibrionia	Bacteriovoracales	Bacteriovoracaceae	Peredibacter	NA	2	0	0	0	0	0	0	0	0	0	0
Bdellovibrionota	Bdellovibrionia	Bdellovibrionales	Bdellovibrionaceae	Bdellovibrio	NA	0	29	0	0	0	0	0	0	0	0	0
Actinobacteriota	Acidimicrobiia	IMCC26256	NA	NA	NA	0	0	38	0	0	0	0	0	0	0	0
Actinobacteriota	Acidimicrobiia	IMCC26256	NA	NA	NA	0	0	0	0	0	0	84	0	0	0	0
Bdellovibrionota	Bdellovibrionia	Bacteriovoracales	Bacteriovoracaceae	Peredibacter	NA	0	0	6	0	0	0	0	0	0	0	0
Actinobacteriota	Acidimicrobiia	IMCC26256	NA	NA	NA	13	0	5	0	0	0	5	0	0	0	0
Actinobacteriota	Acidimicrobiia	IMCC26256	NA	NA	NA	0	0	0	0	0	0	22	0	0	0	0
Myxococcota	Polyangia	Polyangiales	Sandaracinaceae	NA	NA	0	0	21	0	0	0	0	0	0	0	0
Proteobacteria	Alphaproteobacteria	NA	NA	NA	NA	0	2	0	0	0	0	0	0	0	0	0
Proteobacteria	Alphaproteobacteria	NA	NA	NA	NA	0	2	0	0	0	0	0	0	0	0	0
Proteobacteria	Gammaproteobacteria	Pseudomonadales	KI89A clade	NA	NA	0	11	0	11	0	0	0	0	0	0	0
Proteobacteria	Gammaproteobacteria	Pseudomonadales	KI89A clade	NA	NA	0	37	0	0	0	12	0	0	0	0	0
Proteobacteria	Gammaproteobacteria	NA	NA	NA	NA	0	0	0	4	0	0	0	0	0	0	0
Proteobacteria	Gammaproteobacteria	Pseudomonadales	KI89A clade	NA	NA	0	0	112	0	0	0	0	0	0	0	0
Proteobacteria	Gammaproteobacteria	Pseudomonadales	KI89A clade	NA	NA	0	0	0	0	0	0	0	0	0	0	0
Proteobacteria	Gammaproteobacteria	Pseudomonadales	KI89A clade	NA	NA	0	8	0	12	0	0	0	0	0	0	0
Proteobacteria	Gammaproteobacteria	Pseudomonadales	KI89A clade	NA	NA	0	3	0	144	0	4	0	0	0	0	0
Proteobacteria	Gammaproteobacteria	Pseudomonadales	KI89A clade	NA	NA	0	27	0	0	0	0	0	0	0	0	0
Proteobacteria	Gammaproteobacteria	Pseudomonadales	KI89A clade	NA	NA	0	3	0	22	0	0	0	0	0	0	0
Proteobacteria	Gammaproteobacteria	Pseudomonadales	KI89A clade	NA	NA	0	0	0	0	0	0	0	0	0	0	0
Proteobacteria	Gammaproteobacteria	Pseudomonadales	NA	NA	NA	0	0	0	0	0	0	0	0	0	0	0
Proteobacteria	Gammaproteobacteria	Pseudomonadales	KI89A clade	NA	NA	0	13	0	11	0	9	0	0	0	0	0
Proteobacteria	Gammaproteobacteria	Pseudomonadales	KI89A clade	NA	NA	0	0	0	0	0	0	0	0	0	0	0
Proteobacteria	Gammaproteobacteria	Pseudomonadales	KI89A clade	NA	NA	0	0	77	0	0	0	0	0	0	0	0
Proteobacteria	Gammaproteobacteria	Pseudomonadales	KI89A clade	NA	NA	0	5	0	0	0	10	0	0	0	0	0
Proteobacteria	Gammaproteobacteria	Pseudomonadales	KI89A clade	NA	NA	0	0	0	15	0	0	0	0	0	0	0
Proteobacteria	Gammaproteobacteria	Pseudomonadales	KI89A clade	NA	NA	0	11	0	15	0	4	0	0	0	0	0
Proteobacteria	Gammaproteobacteria	Pseudomonadales	KI89A clade	NA	NA	0	0	0	45	0	0	0	0	0	0	0
Proteobacteria	Gammaproteobacteria	Pseudomonadales	NA	NA	NA	0	0	53	0	0	0	0	0	0	0	0
Proteobacteria	Gammaproteobacteria	Pseudomonadales	NA	NA	NA	0	0	0	0	0	0	15	0	0	0	0
Proteobacteria	Gammaproteobacteria	Pseudomonadales	KI89A clade	NA	NA	0	17	0	0	0	0	0	0	0	0	0
Proteobacteria	Gammaproteobacteria	Pseudomonadales	KI89A clade	NA	NA	0	37	0	0	0	3	0	0	0	0	0
Proteobacteria	Gammaproteobacteria	Pseudomonadales	KI89A clade	NA	NA	0	10	0	0	0	0	0	0	0	0	0
Proteobacteria	Gammaproteobacteria	Pseudomonadales	KI89A clade	NA	NA	0	20	0	17	0	0	0	0	0	0	0
Firmicutes	Bacilli	NA	NA	NA	NA	0	0	0	0	0	0	0	0	0	0	0
Patescibacteria	Saccharimonadia	Saccharimonadales	NA	NA	NA	0	6	0	0	0	0	0	0	0	0	0
Firmicutes	Bacilli	Brevibacillales	Brevibacillaceae	Brevibacillus	formosus	0	0	0	0	0	0	0	0	0	0	0
Patescibacteria	Saccharimonadia	Saccharimonadales	NA	NA	NA	0	0	3	0	0	0	0	0	0	0	0
Patescibacteria	Saccharimonadia	Saccharimonadales	NA	NA	NA	0	0	0	0	0	0	0	0	0	0	0
Patescibacteria	Saccharimonadia	Saccharimonadales	NA	NA	NA	0	0	0	0	0	0	0	0	0	0	0
Patescibacteria	Saccharimonadia	Saccharimonadales	NA	NA	NA	0	0	0	0	0	0	0	0	0	0	0
Patescibacteria	Saccharimonadia	Saccharimonadales	NA	NA	NA	0	0	0	0	0	0	0	0	0	0	0
Patescibacteria	Saccharimonadia	Saccharimonadales	LWQ8	NA	NA	0	0	10	0	0	0	0	0	0	0	0
Patescibacteria	Saccharimonadia	Saccharimonadales	NA	NA	NA	0	0	6	0	0	0	0	0	0	0	0
Patescibacteria	Saccharimonadia	Saccharimonadales	NA	NA	NA	0	0	67	0	0	0	0	0	0	0	0
Patescibacteria	Saccharimonadia	Saccharimonadales	NA	NA	NA	0	0	0	2	0	0	0	0	0	0	0
Patescibacteria	Saccharimonadia	Saccharimonadales	NA	NA	NA	0	0	0	6	0	0	0	0	0	0	0
Patescibacteria	Saccharimonadia	Saccharimonadales	NA	NA	NA	0	0	0	6	0	0	0	0	0	0	0
Patescibacteria	Saccharimonadia	Saccharimonadales	NA	NA	NA	0	2	0	0	0	0	0	0	0	0	0
Patescibacteria	Saccharimonadia	Saccharimonadales	NA	NA	NA	0	6	0	0	0	0	0	0	0	0	0
Patescibacteria	Saccharimonadia	Saccharimonadales	LWQ8	NA	NA	6	0	0	0	0	0	0	0	0	0	0
FCPU426	NA	NA	NA	NA	NA	0	0	0	0	0	0	8	0	0	0	0
FCPU426	NA	NA	NA	NA	NA	0	0	0	0	0	0	6	0	0	0	0
FCPU426	NA	NA	NA	NA	NA	1	0	0	0	0	0	0	0	0	0	0
FCPU426	NA	NA	NA	NA	NA	7	0	0	0	0	0	0	0	0	0	0
Patescibacteria	Saccharimonadia	Saccharimonadales	LWQ8	NA	NA	0	0	8	0	0	0	0	0	0	0	0
Patescibacteria	Saccharimonadia	Saccharimonadales	NA	NA	NA	0	0	0	0	0	0	17	0	0	0	0
Patescibacteria	Saccharimonadia	Saccharimonadales	LWQ8	NA	NA	0	0	0	0	7	0	0	0	0	0	0
Patescibacteria	Saccharimonadia	Saccharimonadales	LWQ8	NA	NA	0	0	0	0	0	0	0	0	0	0	0
Patescibacteria	Saccharimonadia	Saccharimonadales	NA	NA	NA	0	0	0	0	0	0	0	0	0	0	0
Patescibacteria	Saccharimonadia	Saccharimonadales	NA	NA	NA	0	0	0	0	0	0	7	0	0	0	0
Patescibacteria	Saccharimonadia	Saccharimonadales	NA	NA	NA	20	0	0	0	0	0	11	0	0	0	0
NA	NA	NA	NA	NA	NA	0	0	1	0	0	0	0	0	0	0	0
Patescibacteria	Saccharimonadia	Saccharimonadales	LWQ8	NA	NA	0	0	7	0	0	0	0	0	0	0	0
Patescibacteria	Saccharimonadia	Saccharimonadales	NA	NA	NA	0	0	0	0	0	0	13	0	0	0	0
Proteobacteria	Gammaproteobacteria	Xanthomonadales	NA	NA	NA	1	0	0	0	0	0	0	0	0	0	0
Firmicutes	NA	NA	NA	NA	NA	1	0	0	0	0	0	0	0	0	0	0
Firmicutes	Bacilli	Thermoactinomycetales	Thermoactinomycetaceae	Pasteuria	NA	0	0	0	0	0	0	8	0	0	0	0
Firmicutes	Bacilli	Thermoactinomycetales	Thermoactinomycetaceae	Pasteuria	NA	0	0	0	0	0	0	0	0	0	0	0
Firmicutes	Bacilli	Acholeplasmatales	Acholeplasmataceae	Anaeroplasma	NA	0	0	0	0	0	0	0	0	0	0	0
Firmicutes	Bacilli	Izemoplasmatales	Izemoplasmataceae	Izimaplasma	NA	0	0	0	0	0	0	0	0	0	0	0
Firmicutes	Bacilli	Izemoplasmatales	Izemoplasmataceae	Izimaplasma	NA	0	0	0	0	0	4	0	0	0	0	0
Firmicutes	Bacilli	Izemoplasmatales	Izemoplasmataceae	Izimaplasma	NA	0	0	0	0	0	0	0	0	0	0	0
Firmicutes	Bacilli	Izemoplasmatales	Izemoplasmataceae	Izimaplasma	NA	0	0	0	0	0	0	0	0	0	0	0
Firmicutes	Bacilli	Izemoplasmatales	Izemoplasmataceae	Izimaplasma	NA	0	0	0	0	0	0	0	0	0	0	0
Firmicutes	Bacilli	Izemoplasmatales	Izemoplasmataceae	Izimaplasma	NA	0	0	0	0	0	0	0	0	0	0	0
Firmicutes	Bacilli	Izemoplasmatales	Izemoplasmataceae	Izimaplasma	NA	0	1	0	0	0	0	0	0	0	0	0
Firmicutes	Bacilli	Lactobacillales	NA	NA	NA	0	0	0	0	0	0	0	0	0	0	0
Firmicutes	Bacilli	Izemoplasmatales	Izemoplasmataceae	Izimaplasma	NA	0	0	0	0	0	0	0	0	0	0	0
Bdellovibrionota	Oligoflexia	Oligoflexales	Oligoflexaceae	NA	NA	0	4	0	0	0	0	0	0	0	0	0
Bdellovibrionota	Bdellovibrionia	Bdellovibrionales	Bdellovibrionaceae	Bdellovibrio	NA	7	0	0	0	0	0	0	0	0	0	0
Bdellovibrionota	Bdellovibrionia	Bdellovibrionales	Bdellovibrionaceae	Bdellovibrio	NA	0	0	0	0	0	0	3	0	0	0	0
Dependentiae	Babeliae	Babeliales	NA	NA	NA	0	0	0	0	0	0	0	0	0	0	0
Bdellovibrionota	Oligoflexia	Oligoflexales	Oligoflexaceae	NA	NA	0	0	0	1	0	0	0	0	0	0	0
Bdellovibrionota	Oligoflexia	Oligoflexales	Oligoflexaceae	NA	NA	0	0	0	0	0	0	0	0	0	0	0
Bdellovibrionota	Oligoflexia	Oligoflexales	Oligoflexaceae	NA	NA	15	0	0	0	0	0	0	0	0	0	0
Bdellovibrionota	Oligoflexia	Oligoflexales	Oligoflexaceae	NA	NA	43	0	0	0	0	0	0	0	0	0	0
Bdellovibrionota	Oligoflexia	Oligoflexales	Oligoflexaceae	NA	NA	0	0	0	0	0	0	0	0	0	0	0
Bdellovibrionota	Oligoflexia	Oligoflexales	Oligoflexaceae	NA	NA	17	0	0	0	0	0	0	0	0	0	0
Bdellovibrionota	Oligoflexia	Oligoflexales	Oligoflexaceae	NA	NA	0	0	7	0	0	0	0	0	0	0	0
Bdellovibrionota	Oligoflexia	Oligoflexales	Oligoflexaceae	NA	NA	7	0	0	0	0	0	0	0	0	0	0
Bdellovibrionota	Oligoflexia	Oligoflexales	Oligoflexaceae	NA	NA	8	0	0	0	0	0	0	0	0	0	0
Bdellovibrionota	Oligoflexia	Oligoflexales	Oligoflexaceae	NA	NA	0	10	0	0	0	0	0	0	0	0	0
Bdellovibrionota	Oligoflexia	Oligoflexales	Oligoflexaceae	NA	NA	8	0	0	0	0	0	0	0	0	0	0
Bdellovibrionota	Oligoflexia	Oligoflexales	Oligoflexaceae	NA	NA	5	0	0	0	0	0	0	0	0	0	0
Bdellovibrionota	Oligoflexia	Oligoflexales	Oligoflexaceae	NA	NA	5	0	0	0	0	0	0	0	0	0	0
Bdellovibrionota	Oligoflexia	Oligoflexales	Oligoflexaceae	NA	NA	14	0	0	0	0	0	0	0	0	0	0
NA	NA	NA	NA	NA	NA	0	0	0	0	0	0	1	0	0	0	0
Fibrobacterota	Fibrobacteria	Fibrobacterales	Fibrobacteraceae	NA	NA	0	0	0	0	0	0	2	0	0	0	0
NA	NA	NA	NA	NA	NA	0	4	0	0	0	0	0	0	0	0	0
Fibrobacterota	Fibrobacteria	Fibrobacterales	Fibrobacteraceae	NA	NA	0	0	7	0	0	0	0	0	0	0	0
Fibrobacterota	Fibrobacteria	Fibrobacterales	Fibrobacteraceae	NA	NA	43	0	0	0	0	0	0	0	0	0	0
Fibrobacterota	Fibrobacteria	Fibrobacterales	Fibrobacteraceae	NA	NA	0	0	0	0	0	0	4	0	0	0	0
Actinobacteriota	Acidimicrobiia	NA	NA	NA	NA	0	0	0	0	0	0	9	0	0	0	0
Zixibacteria	NA	NA	NA	NA	NA	0	0	0	0	0	0	0	0	0	0	0
Firmicutes	NA	NA	NA	NA	NA	0	0	0	0	0	1	0	0	0	0	0
Fibrobacterota	Fibrobacteria	Fibrobacterales	Fibrobacteraceae	possible genus 04	NA	0	0	2	0	0	0	0	0	0	0	0
Fibrobacterota	Fibrobacteria	Fibrobacterales	Fibrobacteraceae	NA	NA	0	0	10	0	0	0	0	0	0	0	0
Fibrobacterota	Fibrobacteria	Fibrobacterales	Fibrobacteraceae	possible genus 04	NA	0	0	0	0	0	0	25	0	0	0	0
Fibrobacterota	Fibrobacteria	Fibrobacterales	Fibrobacteraceae	possible genus 04	NA	12	0	0	0	0	0	0	0	0	0	0
Fibrobacterota	Fibrobacteria	Fibrobacterales	Fibrobacteraceae	possible genus 04	NA	22	0	0	0	0	0	0	0	0	0	0
Fibrobacterota	Fibrobacteria	Fibrobacterales	Fibrobacteraceae	NA	NA	2	0	0	0	0	0	0	0	0	0	0
Fibrobacterota	Fibrobacteria	Fibrobacterales	Fibrobacteraceae	possible genus 04	NA	91	0	0	0	0	0	0	0	0	0	0
Fibrobacterota	Fibrobacteria	Fibrobacterales	Fibrobacteraceae	possible genus 04	NA	0	0	0	0	0	0	0	0	0	0	0
Fibrobacterota	Fibrobacteria	Fibrobacterales	Fibrobacteraceae	possible genus 04	NA	0	0	0	0	0	0	15	0	0	0	0
Elusimicrobiota	Elusimicrobia	FCPU453	NA	NA	NA	7	0	0	0	0	0	0	0	0	0	0
Gemmatimonadota	S0134 terrestrial group	NA	NA	NA	NA	0	0	0	0	0	0	0	0	0	0	0
NB1-j	NA	NA	NA	NA	NA	0	0	11	0	0	0	0	0	0	0	0
NB1-j	NA	NA	NA	NA	NA	0	0	66	0	0	0	0	0	0	0	0
NB1-j	NA	NA	NA	NA	NA	0	0	129	0	0	0	0	0	0	0	0
NB1-j	NA	NA	NA	NA	NA	0	7	0	0	0	0	0	0	0	0	0
Firmicutes	Bacilli	Mycoplasmatales	Mycoplasmataceae	NA	NA	0	0	0	4	0	0	0	0	0	0	0
Firmicutes	Bacilli	Mycoplasmatales	Mycoplasmataceae	NA	NA	0	12	0	0	0	0	0	0	0	0	0
Firmicutes	Bacilli	Mycoplasmatales	Mycoplasmataceae	Candidatus Bacilloplasma	NA	0	6	0	95	0	4	0	0	0	0	0
Firmicutes	Bacilli	Mycoplasmatales	Mycoplasmataceae	Candidatus Bacilloplasma	NA	0	0	0	0	0	0	0	0	0	0	0
Bdellovibrionota	Bdellovibrionia	Bdellovibrionales	Bdellovibrionaceae	Bdellovibrio	NA	0	0	0	0	0	0	1	0	0	0	0
Firmicutes	Desulfotomaculia	Ammonifexales	Ammonificaceae	Ammonifex	NA	0	0	7	0	0	0	0	0	0	0	0
Firmicutes	NA	NA	NA	NA	NA	0	0	0	0	0	0	1	0	0	0	0
Firmicutes	NA	NA	NA	NA	NA	0	0	0	0	0	0	1	0	0	0	0
NA	NA	NA	NA	NA	NA	0	0	1	0	0	0	0	0	0	0	0
Firmicutes	NA	NA	NA	NA	NA	0	0	1	0	0	0	0	0	0	0	0
Firmicutes	Clostridia	Peptostreptococcales-Tissierellales	Anaerovoracaceae	NA	NA	0	0	0	0	0	0	0	0	0	0	0
NB1-j	NA	NA	NA	NA	NA	0	0	111	0	0	0	0	0	0	0	0
NB1-j	NA	NA	NA	NA	NA	49	0	0	0	0	0	0	0	0	0	0
NB1-j	NA	NA	NA	NA	NA	1	0	0	0	0	0	20	0	0	0	0
NB1-j	NA	NA	NA	NA	NA	0	0	0	6	0	0	0	0	0	0	0
Proteobacteria	Gammaproteobacteria	Pseudomonadales	OM182 clade	NA	NA	0	0	0	0	0	0	0	0	0	0	0
Actinobacteriota	Thermoleophilia	Solirubrobacterales	Solirubrobacteraceae	Conexibacter	NA	0	0	0	0	0	0	0	0	0	0	0
Actinobacteriota	Thermoleophilia	Solirubrobacterales	Solirubrobacteraceae	Conexibacter	NA	0	0	20	0	0	0	0	0	0	0	0
Latescibacterota	NA	NA	NA	NA	NA	0	0	0	3	0	0	0	0	0	0	0
NA	NA	NA	NA	NA	NA	0	2	0	0	0	0	0	0	0	0	0
Latescibacterota	NA	NA	NA	NA	NA	0	0	0	3	0	0	0	0	0	0	0
Latescibacterota	NA	NA	NA	NA	NA	0	12	0	31	0	0	0	0	0	0	0
Latescibacterota	NA	NA	NA	NA	NA	0	5	0	0	0	0	0	0	0	0	0
Verrucomicrobiota	Verrucomicrobiae	Verrucomicrobiales	Rubritaleaceae	Haloferula	NA	0	0	0	0	0	0	0	0	0	0	0
Verrucomicrobiota	Verrucomicrobiae	Verrucomicrobiales	Rubritaleaceae	Haloferula	NA	0	0	0	1	0	0	0	0	0	0	0
Verrucomicrobiota	Verrucomicrobiae	Verrucomicrobiales	Rubritaleaceae	Luteolibacter	NA	6	0	0	0	0	0	0	0	0	0	0
Verrucomicrobiota	Verrucomicrobiae	Verrucomicrobiales	Rubritaleaceae	Luteolibacter	NA	0	2	0	0	0	0	0	0	0	0	0
Verrucomicrobiota	Verrucomicrobiae	Verrucomicrobiales	Rubritaleaceae	Luteolibacter	NA	0	0	0	0	0	0	0	0	0	0	0
Verrucomicrobiota	Verrucomicrobiae	Verrucomicrobiales	Rubritaleaceae	Luteolibacter	NA	17	0	0	0	0	0	0	0	0	0	0
Verrucomicrobiota	Verrucomicrobiae	Verrucomicrobiales	Rubritaleaceae	Luteolibacter	NA	5	0	0	0	0	0	0	0	0	0	0
Verrucomicrobiota	Verrucomicrobiae	Verrucomicrobiales	Rubritaleaceae	Luteolibacter	NA	0	0	0	0	0	1	0	0	0	0	0
Verrucomicrobiota	Verrucomicrobiae	Verrucomicrobiales	Rubritaleaceae	Luteolibacter	NA	0	0	0	0	0	0	0	0	0	0	0
Verrucomicrobiota	Verrucomicrobiae	Verrucomicrobiales	Rubritaleaceae	Luteolibacter	NA	0	0	0	0	0	0	0	0	0	0	0
Verrucomicrobiota	Chlamydiae	Chlamydiales	Parachlamydiaceae	Neochlamydia	NA	0	0	0	0	0	0	0	0	0	0	0
Verrucomicrobiota	Chlamydiae	Chlamydiales	Parachlamydiaceae	Neochlamydia	NA	9	0	4	0	0	0	5	0	0	0	0
Verrucomicrobiota	Chlamydiae	Chlamydiales	Parachlamydiaceae	Neochlamydia	NA	0	0	2	0	0	0	0	0	0	0	0
Verrucomicrobiota	Chlamydiae	Chlamydiales	Parachlamydiaceae	Neochlamydia	NA	0	0	0	0	0	0	9	0	0	0	0
Cloacimonadota	Cloacimonadia	Cloacimonadales	MSBL8	NA	NA	0	0	0	0	0	0	0	0	0	0	0
Cloacimonadota	Cloacimonadia	Cloacimonadales	MSBL8	NA	NA	0	0	0	0	0	3	0	0	0	0	0
Cloacimonadota	Cloacimonadia	Cloacimonadales	MSBL8	NA	NA	0	0	0	0	0	0	0	0	0	0	0
Cloacimonadota	Cloacimonadia	Cloacimonadales	LK-44f	NA	NA	0	0	0	0	0	0	0	0	0	0	0
Patescibacteria	Parcubacteria	Candidatus Yanofskybacteria	NA	NA	NA	0	0	0	0	0	0	4	0	0	0	0
Verrucomicrobiota	Chlamydiae	Chlamydiales	NA	NA	NA	0	0	0	0	0	0	13	0	0	0	0
Verrucomicrobiota	Verrucomicrobiae	Verrucomicrobiales	Rubritaleaceae	Persicirhabdus	NA	0	0	0	0	0	0	0	0	0	0	0
Verrucomicrobiota	Verrucomicrobiae	Verrucomicrobiales	Rubritaleaceae	Persicirhabdus	NA	0	0	0	20	0	0	0	0	0	0	0
Verrucomicrobiota	Verrucomicrobiae	Verrucomicrobiales	Rubritaleaceae	Persicirhabdus	NA	0	0	0	6	0	0	0	0	0	0	0
Verrucomicrobiota	Verrucomicrobiae	Verrucomicrobiales	Rubritaleaceae	Rubritalea	NA	0	0	0	0	0	0	0	0	0	0	0
Verrucomicrobiota	Verrucomicrobiae	Verrucomicrobiales	Rubritaleaceae	Rubritalea	NA	0	0	0	0	0	8	0	0	0	0	0
Verrucomicrobiota	Verrucomicrobiae	Verrucomicrobiales	Rubritaleaceae	Rubritalea	NA	0	0	0	0	0	0	0	0	0	0	0
Verrucomicrobiota	Verrucomicrobiae	Verrucomicrobiales	Rubritaleaceae	Rubritalea	NA	0	0	0	0	0	0	0	0	0	0	0
Verrucomicrobiota	Verrucomicrobiae	Verrucomicrobiales	Rubritaleaceae	Persicirhabdus	NA	0	0	0	0	0	0	0	0	0	0	0
Verrucomicrobiota	Verrucomicrobiae	Verrucomicrobiales	Rubritaleaceae	Roseibacillus	NA	0	0	0	0	0	0	0	0	0	0	0
Verrucomicrobiota	Verrucomicrobiae	Verrucomicrobiales	Rubritaleaceae	Roseibacillus	NA	0	0	0	0	0	0	0	0	0	0	0
Verrucomicrobiota	Verrucomicrobiae	Verrucomicrobiales	Rubritaleaceae	Rubritalea	NA	0	0	0	0	0	0	0	0	0	0	0
Verrucomicrobiota	Verrucomicrobiae	Verrucomicrobiales	Rubritaleaceae	Persicirhabdus	NA	0	0	0	0	0	0	0	0	0	0	0
Verrucomicrobiota	Verrucomicrobiae	Verrucomicrobiales	Rubritaleaceae	Roseibacillus	NA	0	6	0	0	0	0	0	0	0	0	0
Verrucomicrobiota	Chlamydiae	Chlamydiales	Simkaniaceae	NA	NA	0	5	0	0	0	0	0	0	0	0	0
Verrucomicrobiota	Verrucomicrobiae	Verrucomicrobiales	Verrucomicrobiaceae	NA	NA	18	0	0	0	0	0	0	0	0	0	0
Verrucomicrobiota	Verrucomicrobiae	Verrucomicrobiales	Verrucomicrobiaceae	NA	NA	0	0	0	0	0	0	0	0	0	0	0
Verrucomicrobiota	Verrucomicrobiae	Verrucomicrobiales	Rubritaleaceae	Persicirhabdus	NA	0	0	0	0	0	0	0	0	0	0	0
Verrucomicrobiota	Verrucomicrobiae	Verrucomicrobiales	Rubritaleaceae	Rubritalea	NA	3	0	0	0	0	0	0	0	0	0	0
Verrucomicrobiota	Verrucomicrobiae	Verrucomicrobiales	Rubritaleaceae	Rubritalea	NA	0	0	0	0	0	0	0	0	0	0	0
Verrucomicrobiota	Verrucomicrobiae	Verrucomicrobiales	Rubritaleaceae	Rubritalea	NA	0	0	0	0	0	0	0	0	0	0	0
Verrucomicrobiota	Verrucomicrobiae	Verrucomicrobiales	Rubritaleaceae	Persicirhabdus	NA	0	0	0	0	0	0	0	0	0	0	0
Verrucomicrobiota	Kiritimatiellae	WCHB1-41	NA	NA	NA	0	0	0	0	0	0	0	0	0	0	0
Verrucomicrobiota	Verrucomicrobiae	Verrucomicrobiales	DEV007	NA	NA	0	3	0	0	0	0	0	0	0	0	0
Verrucomicrobiota	Verrucomicrobiae	Verrucomicrobiales	DEV007	NA	NA	0	4	0	0	0	0	0	0	0	0	0
Verrucomicrobiota	Verrucomicrobiae	Verrucomicrobiales	DEV007	NA	NA	0	0	0	0	0	2	0	0	0	0	0
Verrucomicrobiota	Verrucomicrobiae	Verrucomicrobiales	DEV007	NA	NA	0	0	0	0	0	0	0	0	0	0	0
Verrucomicrobiota	Chlamydiae	Chlamydiales	NA	NA	NA	0	4	0	0	0	0	0	0	0	0	0
Verrucomicrobiota	Chlamydiae	Chlamydiales	Criblamydiaceae	NA	NA	0	0	0	0	0	0	0	0	0	0	0
Verrucomicrobiota	Chlamydiae	Chlamydiales	Parachlamydiaceae	NA	NA	0	7	0	0	0	0	0	0	0	0	0
Verrucomicrobiota	Chlamydiae	Chlamydiales	Chlamydiaceae	NA	NA	0	2	0	0	0	0	0	0	0	0	0
Verrucomicrobiota	Chlamydiae	Chlamydiales	Chlamydiaceae	NA	NA	0	2	0	0	0	0	0	0	0	0	0
Verrucomicrobiota	Chlamydiae	Chlamydiales	Parachlamydiaceae	NA	NA	0	0	5	0	0	0	0	0	0	0	0
Verrucomicrobiota	Chlamydiae	Chlamydiales	Parachlamydiaceae	NA	NA	0	0	0	0	0	0	0	0	0	0	0
Verrucomicrobiota	Chlamydiae	Chlamydiales	NA	NA	NA	0	0	0	8	0	0	0	0	0	0	0
Verrucomicrobiota	Chlamydiae	Chlamydiales	NA	NA	NA	0	4	0	0	0	0	0	0	0	0	0
Verrucomicrobiota	Chlamydiae	Chlamydiales	NA	NA	NA	0	0	0	0	0	0	0	0	0	0	0
Verrucomicrobiota	Chlamydiae	Chlamydiales	Parachlamydiaceae	Candidatus Protochlamydia	NA	0	0	0	0	0	0	0	0	0	0	0
Verrucomicrobiota	Chlamydiae	Chlamydiales	Parachlamydiaceae	Neochlamydia	NA	5	0	0	0	0	0	0	0	0	0	0
Verrucomicrobiota	Chlamydiae	Chlamydiales	Parachlamydiaceae	Neochlamydia	NA	0	0	7	0	0	0	0	0	0	0	0
Verrucomicrobiota	Chlamydiae	Chlamydiales	Parachlamydiaceae	Parachlamydia	NA	0	0	0	0	0	0	7	0	0	0	0
Verrucomicrobiota	Chlamydiae	Chlamydiales	Parachlamydiaceae	NA	NA	0	0	0	0	0	0	5	0	0	0	0
Verrucomicrobiota	Chlamydiae	Chlamydiales	Chlamydiaceae	NA	NA	0	8	0	0	0	0	0	0	0	0	0
Verrucomicrobiota	Chlamydiae	Chlamydiales	Parachlamydiaceae	Neochlamydia	NA	4	0	0	0	0	0	0	0	0	0	0
Verrucomicrobiota	Chlamydiae	Chlamydiales	Criblamydiaceae	NA	NA	0	0	0	0	0	0	0	0	0	0	0
Verrucomicrobiota	Chlamydiae	Chlamydiales	Criblamydiaceae	NA	NA	0	0	0	0	0	0	0	0	0	0	0
Verrucomicrobiota	Chlamydiae	Chlamydiales	NA	NA	NA	0	0	0	0	0	0	0	0	0	0	0
Verrucomicrobiota	Kiritimatiellae	WCHB1-41	NA	NA	NA	0	0	25	0	0	0	0	0	0	0	0
Verrucomicrobiota	Chlamydiae	Chlamydiales	NA	NA	NA	0	0	0	0	0	0	0	0	0	0	0
Verrucomicrobiota	Chlamydiae	Chlamydiales	Criblamydiaceae	NA	NA	0	0	0	0	0	0	0	0	0	0	0
Verrucomicrobiota	Verrucomicrobiae	NA	NA	NA	NA	0	2	0	0	0	0	0	0	0	0	0
Verrucomicrobiota	Chlamydiae	Chlamydiales	Parachlamydiaceae	Neochlamydia	NA	0	0	8	0	0	0	0	0	0	0	0
Verrucomicrobiota	Chlamydiae	Chlamydiales	Parachlamydiaceae	NA	NA	6	0	0	0	0	0	0	0	0	0	0
Fermentibacterota	Fermentibacteria	Fermentibacterales	Fermentibacteraceae	NA	NA	0	0	0	0	0	0	0	0	0	0	0
Planctomycetota	Pla3 lineage	NA	NA	NA	NA	0	0	0	4	0	0	0	0	0	0	0
Planctomycetota	OM190	NA	NA	NA	NA	0	6	0	0	0	0	0	0	0	0	0
Planctomycetota	OM190	NA	NA	NA	NA	0	16	0	0	0	0	0	0	0	0	0
Planctomycetota	OM190	NA	NA	NA	NA	0	0	0	3	0	0	0	0	0	0	0
Planctomycetota	OM190	NA	NA	NA	NA	0	0	0	26	0	0	0	0	0	0	0
Planctomycetota	OM190	NA	NA	NA	NA	0	0	0	17	0	0	0	0	0	0	0
Planctomycetota	OM190	NA	NA	NA	NA	0	5	0	0	0	0	0	0	0	0	0
Planctomycetota	OM190	NA	NA	NA	NA	0	0	0	15	0	0	0	0	0	0	0
Planctomycetota	OM190	NA	NA	NA	NA	0	7	0	0	0	0	0	0	0	0	0
Planctomycetota	OM190	NA	NA	NA	NA	0	2	0	0	0	0	0	0	0	0	0
Planctomycetota	OM190	NA	NA	NA	NA	0	0	0	0	0	3	0	0	0	0	0
Planctomycetota	OM190	NA	NA	NA	NA	0	0	0	21	0	4	0	0	0	0	0
Planctomycetota	OM190	NA	NA	NA	NA	0	0	0	2	0	0	0	0	0	0	0
Planctomycetota	OM190	NA	NA	NA	NA	0	0	0	5	0	0	0	0	0	0	0
Patescibacteria	Parcubacteria	Candidatus Kaiserbacteria	NA	NA	NA	0	0	0	0	0	0	0	0	0	0	0
Planctomycetota	OM190	NA	NA	NA	NA	0	0	0	0	0	0	0	0	0	0	0
Planctomycetota	OM190	NA	NA	NA	NA	0	0	0	0	0	0	0	0	0	0	0
NA	NA	NA	NA	NA	NA	0	0	0	0	0	0	0	0	0	0	0
Planctomycetota	OM190	NA	NA	NA	NA	0	2	0	0	0	0	0	0	0	0	0
Planctomycetota	NA	NA	NA	NA	NA	0	3	0	0	0	0	0	0	0	0	0
Planctomycetota	OM190	NA	NA	NA	NA	0	2	0	0	0	0	0	0	0	0	0
Planctomycetota	OM190	NA	NA	NA	NA	0	20	0	0	0	0	0	0	0	0	0
Planctomycetota	OM190	NA	NA	NA	NA	0	0	0	0	0	0	0	0	0	0	0
Planctomycetota	OM190	NA	NA	NA	NA	0	0	0	0	0	0	0	0	0	0	0
Planctomycetota	OM190	NA	NA	NA	NA	0	0	5	0	0	0	0	0	0	0	0
Planctomycetota	NA	NA	NA	NA	NA	0	5	0	0	0	0	0	0	0	0	0
Planctomycetota	OM190	NA	NA	NA	NA	0	0	0	0	0	0	3	0	0	0	0
Planctomycetota	OM190	NA	NA	NA	NA	0	0	13	0	0	0	0	0	0	0	0
Planctomycetota	OM190	NA	NA	NA	NA	0	0	1	0	0	0	0	0	0	0	0
Planctomycetota	NA	NA	NA	NA	NA	0	0	1	0	0	0	0	0	0	0	0
Verrucomicrobiota	Kiritimatiellae	WCHB1-41	NA	NA	NA	0	0	28	0	0	0	0	0	0	0	0
Verrucomicrobiota	Kiritimatiellae	WCHB1-41	NA	NA	NA	0	0	0	2	0	0	0	0	0	0	0
Verrucomicrobiota	NA	NA	NA	NA	NA	0	7	0	0	0	0	0	0	0	0	0
Verrucomicrobiota	Verrucomicrobiae	Pedosphaerales	Pedosphaeraceae	NA	NA	3	0	0	0	0	0	0	0	0	0	0
Verrucomicrobiota	Verrucomicrobiae	Pedosphaerales	Pedosphaeraceae	NA	NA	0	0	8	0	0	0	0	0	0	0	0
Verrucomicrobiota	Verrucomicrobiae	Pedosphaerales	Pedosphaeraceae	NA	NA	0	0	27	0	0	0	0	0	0	0	0
Verrucomicrobiota	Verrucomicrobiae	Verrucomicrobiales	Verrucomicrobiaceae	Prosthecobacter	NA	0	0	7	0	0	0	0	0	0	0	0
Verrucomicrobiota	Chlamydiae	Chlamydiales	NA	NA	NA	0	0	0	0	0	3	0	0	0	0	0
Verrucomicrobiota	Chlamydiae	Chlamydiales	Parachlamydiaceae	NA	NA	0	0	0	0	0	0	0	0	0	0	0
Verrucomicrobiota	Chlamydiae	Chlamydiales	Parachlamydiaceae	NA	NA	0	0	0	0	0	0	0	0	0	0	0
Verrucomicrobiota	Chlamydiae	Chlamydiales	NA	NA	NA	0	0	0	0	0	0	5	0	0	0	0
Verrucomicrobiota	Chlamydiae	Chlamydiales	Chlamydiaceae	NA	NA	0	3	0	0	0	0	0	0	0	0	0
Verrucomicrobiota	Chlamydiae	Chlamydiales	Chlamydiaceae	NA	NA	0	1	0	0	0	0	0	0	0	0	0
Verrucomicrobiota	Chlamydiae	Chlamydiales	cvE6	NA	NA	0	0	14	0	0	0	0	0	0	0	0
Verrucomicrobiota	Chlamydiae	Chlamydiales	cvE6	NA	NA	0	0	0	0	0	0	0	0	0	0	0
Verrucomicrobiota	Kiritimatiellae	WCHB1-41	NA	NA	NA	0	0	13	0	0	0	0	0	0	0	0
Verrucomicrobiota	Chlamydiae	Chlamydiales	NA	NA	NA	0	0	0	0	0	7	0	0	0	0	0
Verrucomicrobiota	Verrucomicrobiae	Pedosphaerales	Pedosphaeraceae	NA	NA	0	0	26	0	0	0	0	0	0	0	0
Planctomycetota	OM190	NA	NA	NA	NA	5	0	0	0	0	0	0	0	0	0	0
Planctomycetota	OM190	NA	NA	NA	NA	0	0	0	0	0	0	8	0	0	0	0
Planctomycetota	OM190	NA	NA	NA	NA	5	0	0	0	0	0	13	0	0	0	0
Planctomycetota	OM190	NA	NA	NA	NA	4	0	0	0	0	0	0	0	0	0	0
Verrucomicrobiota	Verrucomicrobiae	Pedosphaerales	Pedosphaeraceae	NA	NA	0	0	27	0	0	0	0	0	0	0	0
Verrucomicrobiota	Verrucomicrobiae	Pedosphaerales	Pedosphaeraceae	Oikopleura	NA	0	0	24	0	0	0	0	0	0	0	0
Verrucomicrobiota	Verrucomicrobiae	Pedosphaerales	Pedosphaeraceae	NA	NA	0	0	0	0	0	0	5	0	0	0	0
Verrucomicrobiota	Verrucomicrobiae	Pedosphaerales	Pedosphaeraceae	NA	NA	0	0	0	0	0	0	17	0	0	0	0
Verrucomicrobiota	Verrucomicrobiae	Pedosphaerales	Pedosphaeraceae	NA	NA	0	0	0	0	0	0	9	0	0	0	0
Verrucomicrobiota	Verrucomicrobiae	Pedosphaerales	Pedosphaeraceae	NA	NA	0	0	0	0	0	0	9	0	0	0	0
Verrucomicrobiota	Verrucomicrobiae	Pedosphaerales	Pedosphaeraceae	NA	NA	0	0	0	0	0	0	6	0	0	0	0
Verrucomicrobiota	Verrucomicrobiae	Pedosphaerales	Pedosphaeraceae	NA	NA	0	0	17	0	0	0	0	0	0	0	0
Verrucomicrobiota	Verrucomicrobiae	Pedosphaerales	Pedosphaeraceae	NA	NA	0	0	0	0	0	0	9	0	0	0	0
Verrucomicrobiota	Verrucomicrobiae	Pedosphaerales	Pedosphaeraceae	NA	NA	0	0	0	0	0	0	19	0	0	0	0
Verrucomicrobiota	Verrucomicrobiae	Pedosphaerales	Pedosphaeraceae	NA	NA	0	0	0	0	0	0	7	0	0	0	0
Verrucomicrobiota	Verrucomicrobiae	Pedosphaerales	Pedosphaeraceae	NA	NA	0	0	35	0	0	0	0	0	0	0	0
Verrucomicrobiota	Verrucomicrobiae	Pedosphaerales	Pedosphaeraceae	ADurb.Bin118	NA	0	0	50	0	0	0	0	0	0	0	0
Verrucomicrobiota	Verrucomicrobiae	Chthoniobacterales	Chthoniobacteraceae	LD29	NA	0	0	9	0	0	0	0	0	0	0	0
Verrucomicrobiota	Verrucomicrobiae	Pedosphaerales	Pedosphaeraceae	NA	NA	0	0	0	0	0	0	7	0	0	0	0
Verrucomicrobiota	Verrucomicrobiae	Pedosphaerales	Pedosphaeraceae	NA	NA	0	0	57	0	0	0	0	0	0	0	0
Verrucomicrobiota	Verrucomicrobiae	Pedosphaerales	Pedosphaeraceae	NA	NA	0	0	7	0	0	0	0	0	0	0	0
Verrucomicrobiota	Verrucomicrobiae	Pedosphaerales	Pedosphaeraceae	NA	NA	0	0	56	0	0	0	0	0	0	0	0
Verrucomicrobiota	Verrucomicrobiae	Pedosphaerales	Pedosphaeraceae	NA	NA	0	0	0	0	0	0	0	0	0	0	0
Verrucomicrobiota	Verrucomicrobiae	Pedosphaerales	Pedosphaeraceae	NA	NA	0	0	95	0	0	0	0	0	0	0	0
Verrucomicrobiota	Verrucomicrobiae	Pedosphaerales	Pedosphaeraceae	NA	NA	0	0	36	0	0	0	0	0	0	0	0
Verrucomicrobiota	Verrucomicrobiae	Pedosphaerales	Pedosphaeraceae	NA	NA	0	0	6	0	0	0	0	0	0	0	0
Verrucomicrobiota	Verrucomicrobiae	Pedosphaerales	Pedosphaeraceae	NA	NA	17	0	0	0	0	0	0	0	0	0	0
Verrucomicrobiota	Verrucomicrobiae	Pedosphaerales	Pedosphaeraceae	NA	NA	33	0	0	0	0	0	0	0	0	0	0
Verrucomicrobiota	Verrucomicrobiae	Pedosphaerales	Pedosphaeraceae	NA	NA	0	0	11	0	0	0	0	0	0	0	0
Verrucomicrobiota	Verrucomicrobiae	Pedosphaerales	Pedosphaeraceae	NA	NA	0	0	6	0	0	0	0	0	0	0	0
Verrucomicrobiota	Verrucomicrobiae	Pedosphaerales	Pedosphaeraceae	NA	NA	0	0	0	0	0	0	0	0	0	0	0
Verrucomicrobiota	Verrucomicrobiae	Pedosphaerales	Pedosphaeraceae	NA	NA	0	0	5	0	0	0	0	0	0	0	0
Verrucomicrobiota	Verrucomicrobiae	Pedosphaerales	Pedosphaeraceae	NA	NA	0	0	5	0	0	0	0	0	0	0	0
Verrucomicrobiota	Verrucomicrobiae	Pedosphaerales	Pedosphaeraceae	NA	NA	0	0	0	0	0	0	9	0	0	0	0
Verrucomicrobiota	Verrucomicrobiae	Pedosphaerales	Pedosphaeraceae	NA	NA	0	0	0	0	0	4	0	0	0	0	0
Verrucomicrobiota	Verrucomicrobiae	Pedosphaerales	Pedosphaeraceae	NA	NA	0	0	3	0	0	0	0	0	0	0	0
Actinobacteriota	NA	NA	NA	NA	NA	0	0	0	1	0	0	0	0	0	0	0
Latescibacterota	Latescibacteria	Latescibacterales	Latescibacteraceae	NA	NA	0	0	0	12	0	0	0	0	0	0	0
NA	NA	NA	NA	NA	NA	0	0	5	0	0	0	0	0	0	0	0
Latescibacterota	NA	NA	NA	NA	NA	0	0	24	0	0	0	0	0	0	0	0
Latescibacterota	NA	NA	NA	NA	NA	0	0	0	0	0	0	6	0	0	0	0
Latescibacterota	NA	NA	NA	NA	NA	26	0	0	0	0	0	0	0	0	0	0
Latescibacterota	NA	NA	NA	NA	NA	0	10	0	0	0	0	0	0	0	0	0
Latescibacterota	NA	NA	NA	NA	NA	0	0	6	0	0	0	0	0	0	0	0
Latescibacterota	NA	NA	NA	NA	NA	9	0	0	0	0	0	0	0	0	0	0
Latescibacterota	NA	NA	NA	NA	NA	0	0	0	31	0	0	0	0	0	0	0
Latescibacterota	NA	NA	NA	NA	NA	0	13	0	62	0	0	0	0	0	0	0
NA	NA	NA	NA	NA	NA	0	0	0	1	0	0	0	0	0	0	0
Actinobacteriota	Actinobacteria	NA	NA	NA	NA	0	1	0	0	0	0	0	0	0	0	0
Latescibacterota	NA	NA	NA	NA	NA	0	0	10	0	0	0	0	0	0	0	0
Latescibacterota	NA	NA	NA	NA	NA	0	0	0	0	0	0	9	0	0	0	0
Latescibacterota	NA	NA	NA	NA	NA	12	0	0	0	0	0	0	0	0	0	0
Verrucomicrobiota	Kiritimatiellae	WCHB1-41	NA	NA	NA	0	0	0	3	0	0	0	0	0	0	0
Verrucomicrobiota	Omnitrophia	Omnitrophales	NA	NA	NA	0	0	38	0	0	0	0	0	0	0	0
Verrucomicrobiota	Omnitrophia	Omnitrophales	NA	NA	NA	0	0	11	0	0	0	0	0	0	0	0
Verrucomicrobiota	Omnitrophia	Omnitrophales	NA	NA	NA	0	0	26	0	0	0	0	0	0	0	0
Verrucomicrobiota	Kiritimatiellae	WCHB1-41	NA	NA	NA	0	0	0	2	0	0	0	0	0	0	0
Planctomycetota	vadinHA49	NA	NA	NA	NA	8	0	0	0	0	0	0	0	0	0	0
Planctomycetota	vadinHA49	NA	NA	NA	NA	0	0	0	0	64	0	0	0	0	0	0
Planctomycetota	vadinHA49	NA	NA	NA	NA	0	0	0	0	0	0	0	0	0	0	0
Planctomycetota	vadinHA49	NA	NA	NA	NA	0	0	0	0	0	0	0	0	0	0	0
Planctomycetota	vadinHA49	NA	NA	NA	NA	16	0	9	0	0	0	0	0	0	0	0
Planctomycetota	vadinHA49	NA	NA	NA	NA	0	0	0	0	0	0	10	0	0	0	0
Planctomycetota	vadinHA49	NA	NA	NA	NA	0	0	0	0	0	0	5	0	0	0	0
Planctomycetota	vadinHA49	NA	NA	NA	NA	3	0	0	0	0	0	0	0	0	0	0
Planctomycetota	vadinHA49	NA	NA	NA	NA	0	0	0	0	0	0	0	0	0	0	0
NA	NA	NA	NA	NA	NA	0	0	0	16	0	0	0	0	0	0	0
NA	NA	NA	NA	NA	NA	0	0	0	0	0	7	0	0	0	0	0
Firmicutes	Clostridia	Clostridia UCG-014	NA	NA	NA	0	0	0	0	0	0	0	0	0	0	0
Acidobacteriota	Thermoanaerobaculia	Thermoanaerobaculales	Thermoanaerobaculaceae	Subgroup 10	NA	0	7	0	0	0	0	0	0	0	0	0
Myxococcota	Polyangia	Nannocystales	Nannocystaceae	NA	NA	0	0	0	4	0	0	0	0	0	0	0
NA	NA	NA	NA	NA	NA	0	0	0	0	0	11	0	0	0	0	0
NA	NA	NA	NA	NA	NA	0	19	0	0	0	0	0	0	0	0	0
Proteobacteria	Gammaproteobacteria	Thiotrichales	Thiotrichaceae	Thiothrix	NA	0	0	0	0	0	0	0	0	0	0	0
Proteobacteria	Gammaproteobacteria	Thiotrichales	Thiotrichaceae	Thiothrix	NA	0	0	0	0	0	10	0	0	0	0	0
Proteobacteria	Gammaproteobacteria	Thiotrichales	Thiotrichaceae	Thiothrix	NA	0	3	0	7	0	1	0	0	0	0	0
Proteobacteria	Gammaproteobacteria	NA	NA	NA	NA	0	0	0	0	0	0	0	0	0	0	0
Proteobacteria	Gammaproteobacteria	NA	NA	NA	NA	0	158	0	115	0	0	0	0	0	0	0
Proteobacteria	Gammaproteobacteria	NA	NA	NA	NA	0	0	0	0	0	4	0	0	0	0	0
Bdellovibrionota	Bdellovibrionia	Bdellovibrionales	Bdellovibrionaceae	OM27 clade	NA	0	10	0	0	0	0	0	0	0	0	0
Proteobacteria	Gammaproteobacteria	NA	NA	NA	NA	0	106	0	0	0	0	0	0	0	0	0
Proteobacteria	Gammaproteobacteria	Pseudomonadales	Halieaceae	NA	NA	0	5	0	0	0	0	0	0	0	0	0
Proteobacteria	Gammaproteobacteria	Thiotrichales	Thiotrichaceae	Thiothrix	NA	0	6	0	1	0	0	0	0	0	0	0
Proteobacteria	Gammaproteobacteria	NA	NA	NA	NA	0	0	0	2	0	0	0	0	0	0	0
Proteobacteria	Gammaproteobacteria	Tenderiales	Tenderiaceae	Candidatus Tenderia	NA	0	0	0	0	0	0	0	0	0	0	0
Proteobacteria	Gammaproteobacteria	Thiotrichales	Thiotrichaceae	Thiothrix	NA	0	0	0	0	0	0	0	0	0	0	0
NB1-j	NA	NA	NA	NA	NA	0	31	0	0	0	0	0	0	0	0	0
Proteobacteria	Gammaproteobacteria	Granulosicoccales	Granulosicoccaceae	Granulosicoccus	NA	0	0	0	14	0	0	0	0	0	0	0
Proteobacteria	Gammaproteobacteria	Granulosicoccales	Granulosicoccaceae	Granulosicoccus	NA	0	0	0	45	0	0	0	0	0	0	0
Proteobacteria	Gammaproteobacteria	Pseudomonadales	Pseudohongiellaceae	Pseudohongiella	NA	0	0	76	0	0	0	0	0	0	0	0
Proteobacteria	Gammaproteobacteria	Pseudomonadales	Pseudohongiellaceae	Pseudohongiella	NA	0	0	9	0	0	0	0	0	0	0	0
Proteobacteria	Gammaproteobacteria	Pseudomonadales	Pseudohongiellaceae	Pseudohongiella	NA	0	0	66	0	0	0	0	0	0	0	0
NB1-j	NA	NA	NA	NA	NA	0	0	0	50	0	0	0	0	0	0	0
NB1-j	NA	NA	NA	NA	NA	0	22	0	0	0	0	0	0	0	0	0
NB1-j	NA	NA	NA	NA	NA	0	15	0	26	0	3	0	0	0	0	0
NB1-j	NA	NA	NA	NA	NA	0	19	0	0	0	0	0	0	0	0	0
NB1-j	NA	NA	NA	NA	NA	0	0	0	49	0	0	0	0	0	0	0
NB1-j	NA	NA	NA	NA	NA	0	0	106	0	0	0	0	0	0	0	0
NB1-j	NA	NA	NA	NA	NA	0	0	0	26	0	0	0	0	0	0	0
NB1-j	NA	NA	NA	NA	NA	0	14	0	0	0	0	0	0	0	0	0
NB1-j	NA	NA	NA	NA	NA	0	26	0	0	0	0	0	0	0	0	0
NB1-j	NA	NA	NA	NA	NA	0	37	0	0	0	0	0	0	0	0	0
NB1-j	NA	NA	NA	NA	NA	0	0	4	0	0	0	0	0	0	0	0
NB1-j	NA	NA	NA	NA	NA	0	23	0	6	0	11	0	0	0	0	0
NB1-j	NA	NA	NA	NA	NA	0	5	0	0	0	0	0	0	0	0	0
NB1-j	NA	NA	NA	NA	NA	0	0	45	0	0	0	0	0	0	0	0
NB1-j	NA	NA	NA	NA	NA	0	0	0	0	0	0	50	0	0	0	0
NB1-j	NA	NA	NA	NA	NA	0	0	0	0	0	0	10	0	0	0	0
Proteobacteria	Gammaproteobacteria	Pseudomonadales	OM182 clade	NA	NA	0	0	0	2	0	4	0	0	0	0	0
Proteobacteria	Gammaproteobacteria	Pseudomonadales	OM182 clade	NA	NA	0	0	0	0	0	0	1	0	0	0	0
NB1-j	NA	NA	NA	NA	NA	0	33	0	147	0	0	0	0	0	0	0
NB1-j	NA	NA	NA	NA	NA	0	0	122	0	0	0	0	0	0	0	0
NB1-j	NA	NA	NA	NA	NA	0	0	135	0	0	0	0	0	0	0	0
NB1-j	NA	NA	NA	NA	NA	0	0	103	0	0	0	0	0	0	0	0
NB1-j	NA	NA	NA	NA	NA	0	24	0	0	0	0	0	0	0	0	0
NB1-j	NA	NA	NA	NA	NA	0	3	0	0	0	0	0	0	0	0	0
NB1-j	NA	NA	NA	NA	NA	0	0	0	52	0	0	0	0	0	0	0
NB1-j	NA	NA	NA	NA	NA	0	0	161	0	0	0	0	0	0	0	0
NB1-j	NA	NA	NA	NA	NA	0	0	141	0	0	0	0	0	0	0	0
NB1-j	NA	NA	NA	NA	NA	0	0	60	0	0	0	0	0	0	0	0
NB1-j	NA	NA	NA	NA	NA	0	0	33	0	0	0	0	0	0	0	0
NB1-j	NA	NA	NA	NA	NA	0	6	0	0	0	0	0	0	0	0	0
NB1-j	NA	NA	NA	NA	NA	0	0	0	14	0	0	0	0	0	0	0
NB1-j	NA	NA	NA	NA	NA	0	6	0	0	0	0	0	0	0	0	0
NB1-j	NA	NA	NA	NA	NA	0	21	0	0	0	0	0	0	0	0	0
NB1-j	NA	NA	NA	NA	NA	0	0	0	108	0	4	0	0	0	0	0
Patescibacteria	Saccharimonadia	Saccharimonadales	NA	NA	NA	0	0	0	0	0	0	4	0	0	0	0
NA	NA	NA	NA	NA	NA	0	0	25	0	0	0	0	0	0	0	0
Bdellovibrionota	Oligoflexia	Oligoflexales	Oligoflexaceae	NA	NA	26	0	0	0	0	0	0	0	0	0	0
Bdellovibrionota	Oligoflexia	Oligoflexales	Oligoflexaceae	NA	NA	12	0	0	0	0	0	0	0	0	0	0
Chloroflexi	Gitt-GS-136	NA	NA	NA	NA	0	0	0	0	0	0	25	0	0	0	0
Chloroflexi	KD4-96	NA	NA	NA	NA	0	0	0	0	0	0	6	0	0	0	0
Chloroflexi	KD4-96	NA	NA	NA	NA	0	0	0	0	0	0	19	0	0	0	0
Chloroflexi	KD4-96	NA	NA	NA	NA	20	0	0	0	0	0	10	0	0	0	0
Chloroflexi	KD4-96	NA	NA	NA	NA	0	0	0	0	0	0	15	0	0	0	0
Chloroflexi	KD4-96	NA	NA	NA	NA	2	0	0	0	0	0	0	0	0	0	0
Chloroflexi	KD4-96	NA	NA	NA	NA	2	0	0	0	0	0	0	0	0	0	0
Chloroflexi	KD4-96	NA	NA	NA	NA	51	0	0	0	0	0	0	0	0	0	0
Chloroflexi	KD4-96	NA	NA	NA	NA	0	0	0	0	0	0	13	0	0	0	0
[truncated: 13,276 more rows]
